# Supplementary material for: Are scientists biased against Christians? Exploring real and perceived bias against Christians in academic biology
Source: PLoS One. 2020 Jan 29;15(1):e0226826. doi: 10.1371/journal.pone.0226826 (PMC6988906; doi:10.1371/journal.pone.0226826)
Supplement: S1 Data — (CSV) [file pone.0226826.s012.csv]

ID_numerical	CB_1	CB_2	CB_3	CB_4	CB_total	religion
1	6	6	7	7	1.5	4
2	2	4	6	5	3.75	7
3	3	3	3	3	5	1
4	5	4	5	5	3.25	5
5	4	4	4	5	3.75
6	3	4	5	6	3.5	3
7	2	3	2	2	5.75	7
8	3	2	3	2	5.5	4
9	1	7	1	1	5.5	4
10	2	2	1	1	6.5	4
11	1	3	6	3	4.75	7
12	3	4	3	4	4.5	7
13	6	2	6	7	2.75	6
14	5	3	4	3	4.25	7
15	3	4	4	4	4.25	4
16	2	4	4	5	4.25	4
17	2	3	3	2	5.5	1
18	4	4	2	4	4.5
19	4	4	5	6	3.25	7
20	1	4	4	5	4.5
21	2	2	7	7	3.5	4
22	6	4	4	6	3	7
23	3	3	3	6	4.25	5
24	2	4	3	5	4.5	7
25	1	1	1	2	6.75
26	4	3	4	4	4.25
27	5	5	6	6	2.5	7
28	3	4	4	5	4	4
29	4	4	4	4	4	4
30	1	1	1	1	7	4
31	3	3	3	3	5	7
32	1	2	1	4	6	5
33	1	4	7	6	3.5	7
34	2	3	3	3	5.25	4
35	5	3	6	3	3.75
36	2	3	6	6	3.75	4
37	4	6	2	5	3.75	7
38	7	7	7	7	1	6
39	4	4	5	6	3.25	7
40	4	4	5	5	3.5	4
41	6	5	5	5	2.75	7
42	2	2	3	2	5.75	4
43	2	2	2	2	6	4
44	6	7	2	7	2.5	7
45	1	1	2	3	6.25	7
46	2	2	2	2	6	4
47	4	7	7	7	1.75	7
48	2	5	1	6	4.5	7
49	4	6	7	7	2	7
50	3	4	4	4	4.25	7
51	4	3	5	5	3.75
52	2	2	4	4	5	7
53	3	4	5	6	3.5	6
54	2	4	4	6	4	5
55	3	3	4	4	4.5	5
56	3	5	5	3	4	7
57	4	4	6	7	2.75	4
58	5	2	5	4	4	3
59	3	2	4	4	4.75	7
60	4	3	2	6	4.25	7
61	3	4	6	5	3.5	5
62	2	2	1	2	6.25	5
63	4	3	3	3	4.75	7
64	4	5	2	4	4.25	4
65	1	4	4	4	4.75	4
66	4	4	4	5	3.75	2
67	1	1	1	1	7	7
68	2	2	2	2	6	7
69	7	6	6	6	1.75	4
70	3	4	3	4	4.5	7
71	3	3	5	6	3.75	7
72	4	5	2	4	4.25	7
73	1	4	2	6	4.75	7
74	3	3	4	5	4.25	7
75	7	7	7	7	1	4
76	5	6	6	6	2.25	1
77	3	3	5	5	4	4
78	1	2	6	5	4.5
79	4	5	5	4	3.5	3
80	2	4	4	4	4.5	7
81	3	3	5	4	4.25	7
82	1	1	3	4	5.75	5
83	3	4	3	4	4.5	7
84	4	4	4	4	4	7
85	6	5	6	6	2.25	7
86	4	4	6	7	2.75	6
87	3	5	6	6	3	4
88	6	6	4	6	2.5	6
89	3	5	6	6	3	4
90	2	2	3	3	5.5	7
91	2	4	4	3	4.75	4
92	4	4	4	6	3.5	7
93	7	7	7	7	1	4
94	1	4	3	4	5	4
95	4	4	4	4	4	7
96	4	4	5	5	3.5	7
97	4	6	6	6	2.5	7
98	4	3	2	2	5.25	7
99	1	3	3	2	5.75	5
100	4	4	4	4	4	6
101	2	4	4	4	4.5
102	3	4	2	3	5	4
103	7	5	5	5	2.5	6
104	4	5	5	5	3.25	5
105	4	4	5	5	3.5
106	3	4	5	5	3.75	7
107	1	3	5	6	4.25	4
108	4	5	3	5	3.75	1
109	2	3	2	2	5.75	4
110	1	4	7	7	3.25	6
111	3	2	6	6	3.75	4
112	4	4	4	6	3.5	5
113	4	4	4	4	4	7
114	3	3	3	4	4.75	7
115	6	4	3	3	4	7
116	6	2	6	6	3	4
117	5	7	7	6	1.75	6
118	4	4	4	5	3.75	7
119	2	2	3	5	5	1
120	2	5	3	5	4.25	5
121	4	4	1	4	4.75	3
122	5	5	5	5	3	6
124	4	3	2	5	4.5	7
125	1	2	2	2	6.25	7
126	5	6	5	6	2.5	7
127	6	6	7	5	2	7
128	2	2	3	3	5.5	4
129	4	4	4	4	4	7
130	4	4	4	5	3.75	7
131	4	4	4	4	4	7
133	2	4	4	2	5
134	4	4	6	7	2.75	4
135	3	4	5	3	4.25	1
136	5	4	4	5	3.5	7
137	4	3	3	4	4.5	7
138	7	7	7	7	1	4
139	4	4	4	6	3.5	4
140	4	4	4	4	4	7
141	1	1	1	1	7	1
142	3	4	5	5	3.75	7
143	3	3	2	5	4.75	2
144	3	3	4	4	4.5	7
145	2	4	4	6	4	5
152	1	2	1	3	6.25	2
153	5	4	5	6	3	7
154	2	4	2	2	5.5	7
155	6	6	6	6	2	4
156	3	2	3	4	5	4
157	4	4	7	7	2.5	7
158	3	3	2	4	5	4
159	6	4	6	7	2.25	4
160	5	6	7	7	1.75	7
161	4	4	4	7	3.25	6
162	7	5	3	4	3.25	7
163	6	6	6	6	2	2
164	3	3	4	6	4	7
165	4	4	4	4	4	2
166	3	3	3	4	4.75	5
167	4	3	4	6	3.75	1
168	3	3	3	3	5	7
169	5	5	6	7	2.25	7
170	4	6	7	7	2	4
171	4	4	4	4	4	7
172	2	2	3	3	5.5	7
173	3	4	7	5	3.25	4
174	2	4	4	3	4.75	1
175	5	4	4	6	3.25	6
176	1	4	4	5	4.5	6
177	3	6	6	7	2.5	4
178	3	5	5	4	3.75	1
179	3	4	4	3	4.5	7
180	2	4	5	5	4	4
181	2	5	5	6	3.5	4
182	2	2	2	3	5.75	7
183	3	3	3	3	5	1
184	5	4	3	5	3.75	4
185	7	7	7	7	1	6
186	1	4	4	6	4.25	4
187	7	3	7	7	2	4
188	4	4	4	7	3.25	4
189	1	4	2	1	6	4
190	2	2	2	2	6	6
191	1	2	1	4	6
192	4	5	7	7	2.25	4
193	4	4	2	4	4.5	7
194	3	3	4	5	4.25	7
195	2	4	3	3	5	7
196	3	3	5	4	4.25	7
197	2	3	4	6	4.25	6
198	6	5	2	2	4.25	7
199	4	4	3	4	4.25	7
200	3	3	6	7	3.25	2
201	6	6	6	2	3	7
202	2	5	6	6	3.25	1
203	7	5	7	7	1.5	4
204	2	5	5	6	3.5	7
205	2	4	6	6	3.5	4
206	6	4	4	5	3.25	7
207	6	4	5	5	3	4
208	4	4	6	6	3	7
209	3	3	3	4	4.75	4
210	3	6	7	7	2.25	2
211	4	4	4	4	4	6
212	1	4	3	4	5
213	2	2	3	4	5.25	7
214	3	4	4	3	4.5	7
215	4	6	6	6	2.5	7
216	4	3	3	3	4.75	7
217	2	2	5	5	4.5	6
218	3	4	5	6	3.5	7
219	5	4	4	4	3.75	2
220	1	1	1	1	7	1
221	2	4	5	6	3.75	7
222	7	7	4	7	1.75	6
223	6	6	6	5	2.25	7
224	7	7	7	7	1
225	4	5	5	6	3	6
226	4	4	4	4	4	4
227	1	3	7	7	3.5	7
228	6	2	2	6	4	7
229	2	4	5	4	4.25	7
230	3	4	4	4	4.25	7
231	4	6	7	7	2	4
232	4	4	4	4	4	5
233	5	3	6	4	3.5	3
234	3	3	3	4	4.75	7
235	6	6	6	6	2	7
236	3	4	5	5	3.75	4
237	4	4	4	5	3.75	7
238	3	4	5	4	4
239	6	3	3	4	4	7
240	3	2	2	3	5.5	4
241	2	4	5	6	3.75	4
242	3	3	2	2	5.5	1
243	6	5	4	5	3	7
244	3	3	3	3	5	2
245	4	4	4	5	3.75	4
246	6	6	7	7	1.5	4
247	4	4	5	4	3.75	7
248	2	2	3	3	5.5	5
249	3	4	5	5	3.75	7
250	3	5	4	5	3.75	4
251	3	5	6	7	2.75	7
252	2	4	4	4	4.5	6
253	3	4	3	4	4.5	2
254	1	4	5	6	4	7
255	2	3	5	7	3.75	4
256	3	4	4	6	3.75	7
257	3	5	6	6	3	7
258	2	4	4	4	4.5	4
259	4	4	4	4	4	6
260	3	3	1	4	5.25	5
261	3	4	4	4	4.25	6
262	4	4	4	4	4	5
263	3	3	5	5	4	2
264	4	3	2	5	4.5	1
265	1	4	4	4	4.75	3
266	5	5	6	7	2.25	7
267	3	4	5	5	3.75	7
268	2	3	3	3	5.25	3
269	4	4	6	7	2.75
270	2	4	4	4	4.5	4
271	2	2	3	3	5.5	1
272	4	4	4	4	4	6
273	4	4	4	4	4	7
274	3	5	5	5	3.5	4
275	3	2	1	3	5.75	4
276	5	5	5	5	3	7
277	1	4	3	4	5	2
278	4	4	4	6	3.5	7
279	3	3	6	7	3.25	6
280	4	4	4	6	3.5
281	2	4	4	5	4.25	1
282	4	3	5	6	3.5	5
283	4	4	4	4	4
284	4	2	4	6	4
285	2	2	2	6	5	5
286	2	3	3	4	5	1
287	5	4	6	6	2.75	7
288	3	6	3	4	4	4
289	5	3	2	4	4.5	5
290	4	4	4	4	4
291	1	1	4	3	5.75	5
292	6	7	7	7	1.25	7
293	2	3	3	6	4.5	6
294	2	5	6	6	3.25	6
295	2	4	3	6	4.25	7
296	1	4	6	6	3.75	6
297	4	4	5	6	3.25	7
298	6	6	7	7	1.5	7
299	3	3	4	5	4.25	7
300	2	3	4	4	4.75	7
301	4	4	5	5	3.5	7
302	2	6	6	6	3	3
303	2	3	3	4	5	7
304	3	3	3	3	5
305	4	4	5	4	3.75	7
306	3	3	5	3	4.5	5
307	6	4	6	6	2.5
308	2	3	2	5	5	2
309	2	4	2	4	5
310	5	4	3	4	4	5
311	4	5	6	6	2.75	4
312	3	2	3	3	5.25	7
313	4	3	5	2	4.5	4
314	6	4	6	6	2.5	6
315	1	2	2	2	6.25	4
316	2	4	6	6	3.5	7
317	5	3	2	3	4.75	7
318	4	4	4	4	4	7
319	1	7	4	3	4.25	6
320	3	3	2	5	4.75	4
321	3	5	6	6	3	6
322	4	4	6	6	3	7
323	4	3	5	4	4	4
324	3	4	4	4	4.25	7
325	4	5	6	6	2.75	4
326	2	3	5	5	4.25	7
327	5	4	5	5	3.25	7
328	2	4	3	5	4.5	7
329	3	4	3	4	4.5	7
330	4	3	3	5	4.25	7
331	3	3	3	5	4.5	7
332	3	6	6	6	2.75	6
333	4	4	5	5	3.5	3
334	4	6	4	4	3.5	7
335	4	3	4	5	4	5
336	4	4	4	4	4	6
337	4	4	7	7	2.5	7
338	4	4	4	4	4	6
339	1	4	2	5	5	4
340	3	1	3	3	5.5	7
341	7	7	7	7	1	7
342	6	6	6	5	2.25	7
343	2	4	4	5	4.25	3
344	1	6	2	7	4	6
345	2	2	4	4	5	7
346	4	4	3	4	4.25	4
347	4	5	6	6	2.75	7
348	3	3	4	4	4.5	4
349	4	4	4	7	3.25	5
350	7	7	7	7	1	7
351	2	3	3	3	5.25	1
352	1	2	3	2	6	6
353	5	6	6	7	2	6
354	5	6	3	5	3.25	7
355	6	7	7	7	1.25	7
356	4	4	6	6	3	7
357	1	3	4	4	5	6
358	3	5	3	7	3.5	4
359	3	5	4	6	3.5
360	4	4	4	4	4	7
361	6	6	7	5	2	4
362	3	5	6	5	3.25	6
363	5	5	6	7	2.25	4
364	3	5	3	5	4	4
365	2	2	3	6	4.75	6
366	3	2	3	4	5	2
367	2	3	2	3	5.5	1
368	4	4	4	4	4	7
369	3	3	3	4	4.75	7
370	3	4	4	6	3.75	4
371	1	1	1	3	6.5	1
372	4	6	6	6	2.5	7
373	2	2	2	4	5.5
374	4	3	3	4	4.5	4
375	3	4	4	3	4.5	4
376	1	2	4	3	5.5	5
377	4	4	4	5	3.75	1
378	5	5	6	4	3
379	4	4	6	6	3	2
380	6	6	6	6	2	7
381	2	4	4	5	4.25	4
382	5	5	4	6	3	7
383	4	3	5	6	3.5
384	4	3	4	6	3.75	4
385	3	4	5	7	3.25	1
386	5	6	6	6	2.25	7
387	2	4	6	4	4	7
388	6	4	6	7	2.25	5
389	3	3	3	3	5	1
390	3	3	3	3	5	2
391	3	3	3	6	4.25	3
392	3	4	5	5	3.75	4
393	2	4	6	7	3.25	4
394	4	4	6	5	3.25	7
395	4	5	6	6	2.75	4
396	2	2	3	5	5	4
397	6	6	6	6	2	4
398	2	2	3	3	5.5	1
399	5	5	3	3	4	6
400	3	7	5	6	2.75
401	5	4	6	6	2.75	7
402	2	4	4	4	4.5	5
403	3	4	2	6	4.25	3
405	7	7	7	7	1	6
406	3	3	3	5	4.5	6
407	4	3	5	5	3.75	7
408	6	3	5	5	3.25	7
409	2	4	5	7	3.5	7
410	5	1	4	1	5.25	6
411	4	5	4	6	3.25	6
412	7	7	7	7	1	5
413	4	4	7	7	2.5	4
414	2	3	3	4	5	7
415	2	2	3	4	5.25	2
416	2	1	2	4	5.75	2
417	3	2	3	4	5	1
418	4	4	6	3	3.75	4
419	1	1	1	1	7	7
420	7	4	7	7	1.75	7
421	1	4	6	7	3.5	4
422	4	3	4	3	4.5
423	5	5	5	5	3
424	3	4	4	7	3.5	4
425	3	4	4	5	4	3
426	1	2	1	2	6.5	2
427	4	3	7	7	2.75	3
428	2	2	3	6	4.75	7
429	5	7	6	7	1.75	1
430	3	4	4	5	4	4
431	4	4	4	5	3.75	7
432	2	4	5	4	4.25	4
433	2	6	5	6	3.25	4
434	6	1	6	7	3	6
435	6	3	6	6	2.75	7
436	2	4	3	4	4.75	4
437	3	3	3	3	5	7
438	4	4	3	4	4.25	5
439	3	3	4	5	4.25	7
440	3	2	2	3	5.5
441	4	4	3	3	4.5
442	5	3	3	6	3.75	7
443	4	4	5	6	3.25	4
444	3	3	3	4	4.75	7
445	5	3	2	5	4.25	2
446	5	6	6	7	2	4
447	2	5	4	3	4.5	4
448	6	6	4	6	2.5
449	4	4	4	5	3.75	6
450	4	4	4	4	4
451	4	4	4	4	4
452	3	4	3	4	4.5	7
453	4	4	4	4	4	7
454	4	4	7	7	2.5
455	4	4	6	6	3	4
456	7	6	7	6	1.5	2
457	7	7	7	7	1	6
458	3	3	3	3	5	4
459	4	3	4	6	3.75	4
460	3	3	5	6	3.75	7
461	2	4	5	5	4	4
462	7	7	7	7	1	7
463	7	7	7	7	1	7
464	2	5	6	5	3.5	6
465	3	2	2	2	5.75	7
466	2	3	5	5	4.25	2
467	4	4	4	4	4	7
468	4	4	4	4	4	7
469	3	5	6	5	3.25	6
470	2	2	2	2	6	5
471	3	4	2	4	4.75	7
472	4	4	4	4	4	3
473	7	6	6	6	1.75	7
474	2	2	5	5	4.5	4
475	4	4	4	4	4	7
476	4	4	5	5	3.5	1
477	4	4	4	4	4	4
478	4	4	4	4	4	7
479	4	4	2	2	5	5
480	4	4	5	5	3.5
481	3	2	6	3	4.5	6
482	5	5	4	6	3	1
483	2	3	2	3	5.5	7
484	2	3	3	3	5.25	5
485	2	4	4	4	4.5	6
486	3	3	4	3	4.75
487	6	7	6	4	2.25	7
488	2	4	4	6	4	6
489	5	2	3	3	4.75	7
490	7	4	4	4	3.25	7
491	4	2	3	4	4.75	7
492	2	3	7	7	3.25	2
493	3	3	5	4	4.25	7
494	4	4	4	5	3.75	4
495	2	2	2	3	5.75	7
496	1	4	6	3	4.5	7
497	6	4	3	6	3.25	7
498	7	6	7	7	1.25	7
499	4	4	4	4	4	7
500	4	4	4	4	4
501	6	2	2	6	4	4
502	4	5	7	7	2.25	6
503	4	4	4	4	4	7
504	2	3	5	4	4.5	7
505	3	5	5	5	3.5	7
506	4	4	4	4	4	7
507	1	1	1	1	7	3
508	4	4	4	4	4	4
509	4	4	3	6	3.75	4
510	2	4	3	5	4.5	7
511	4	4	3	5	4	7
512	4	4	5	3	4	1
513	4	5	3	4	4	7
514	3	4	3	6	4	7
515	7	7	7	7	1	7
516	4	1	2	2	5.75	7
517	3	4	3	5	4.25	7
518	1	1	1	1	7	4
519	4	4	4	4	4	7
520	3	3	3	2	5.25	7
521	3	2	2	2	5.75	1
522	2	4	4	4	4.5	2
523	3	5	4	5	3.75	4
524	2	2	4	2	5.5	5
525	4	7	7	7	1.75	6
526	6	4	4	6	3	5
527	4	3	4	5	4	5
529	2	2	5	4	4.75	5
532	2	3	2	6	4.75	1
533	4	4	4	4	4	4
534	4	4	3	4	4.25	5
535	4	5	4	4	3.75	4
536	1	4	4	4	4.75	7
538	5	4	4	2	4.25	7
539	4	4	4	4	4	4
541	2	4	4	4	4.5	7
542	2	2	3	4	5.25	5
543	4	4	3	4	4.25	7
545	4	4	7	7	2.5	4
557	2	3	3	4	5	7
558	4	3	4	4	4.25	7
559	1	3	1	5	5.5	7
560	4	4	5	4	3.75	7
561	2	4	2	5	4.75	7
562	2	2	2	2	6	7
563	1	2	3	3	5.75	1
564	2	4	7	7	3	7
565	3	4	5	6	3.5	7
566	3	4	3	3	4.75
567	3	3	4	6	4	3
568	3	2	2	4	5.25	1
569	6	5	6	5	2.5	5
570	3	2	3	6	4.5	4
571	4	4	6	6	3	2
572	3	4	4	5	4
573	4	4	6	5	3.25
574	3	2	6	4	4.25	6
575	2	2	5	6	4.25	4
576	3	5	4	6	3.5	2
577	1	1	3	6	5.25	4
578	4	4	4	4	4	4
579	4	5	7	6	2.5	3
580	3	3	2	4	5	3
581	3	4	4	3	4.5	3
582	2	2	3	5	5	7
583	4	4	2	6	4	7
584	7	6	6	6	1.75	6
585	2	1	3	2	6	6
586	1	6	6	6	3.25	6
587	6	6	6	6	2	4
588	5	4	5	5	3.25	7
589	4	5	4	7	3
590	3	4	3	3	4.75	4
591	3	5	5	5	3.5	4
592	2	4	5	6	3.75	7
593	6	6	6	6	2	6
594	4	4	5	5	3.5	7
595	3	4	5	4	4
596	3	3	4	4	4.5	7
597	3	3	3	5	4.5
598	4	6	6	6	2.5	5
599	3	4	5	6	3.5	7
600	6	5	6	6	2.25	7
601	3	3	4	5	4.25	7
602	3	7	7	7	2	7
603	7	7	7	7	1	7
604	4	3	2	4	4.75	7
605	3	3	3	3	5	4
606	3	2	3	4	5	1
607	4	4	5	5	3.5	2
608	1	3	2	3	5.75	6
609	4	4	7	7	2.5	4
610	1	4	4	1	5.5	4
611	2	2	2	1	6.25	7
612	4	5	6	5	3	6
613	3	4	3	3	4.75	6
614	3	3	3	3	5
615	3	3	3	3	5	4
616	4	4	4	4	4	1
617	4	4	4	4	4
618	4	5	4	5	3.5	1
619	4	3	6	6	3.25
620	2	5	6	6	3.25	6
621	4	3	5	6	3.5	7
622	6	6	7	7	1.5	7
623	6	5	6	6	2.25	4
624	5	5	6	7	2.25	7
625	3	3	3	4	4.75	5
626	3	4	5	5	3.75	4
627	6	6	6	6	2	4
628	4	4	4	3	4.25	7
629	1	1	6	1	5.75	2
630	1	4	1	1	6.25
631	6	4	6	6	2.5	6
632	2	6	4	1	4.75	7
633	3	4	7	4	3.5	7
634	2	2	3	4	5.25	7
635	4	5	4	6	3.25	5
636	6	6	6	6	2	7
637	6	6	6	6	2	7
638	4	4	7	7	2.5	7
639	3	4	2	3	5	6
640	2	4	4	4	4.5	7
641	2	2	2	3	5.75	4
642	2	3	3	3	5.25	7
643	5	6	4	6	2.75	6
644	4	3	3	4	4.5	2
645	3	5	5	6	3.25	4
646	2	3	3	4	5	7
647	3	5	6	5	3.25	2
648	3	4	7	4	3.5	7
649	2	2	3	5	5	4
650	2	1	3	4	5.5	3
651	2	4	4	4	4.5	6
652	1	3	6	6	4	6
653	2	2	4	6	4.5	6
654	3	3	1	6	4.75	4
655	3	4	7	7	2.75	5
656	2	2	6	7	3.75	1
657	2	6	4	4	4	6
658	5	2	6	3	4	7
659	4	4	2	4	4.5	7
660	4	4	4	4	4	6
661	4	4	5	4	3.75	6
662	3	3	3	4	4.75	4
663	1	4	4	5	4.5	4
664	6	6	6	6	2	6
665	5	5	6	6	2.5	7
666	3	6	6	6	2.75	7
667	6	4	4	4	3.5	6
668	4	4	4	6	3.5	4
669	2	6	7	7	2.5	7
670	4	5	5	6	3	4
671	6	2	6	6	3	4
672	3	3	3	3	5	5
673	7	7	7	7	1	7
674	4	4	5	6	3.25	5
675	4	4	6	6	3	7
676	3	3	3	4	4.75	4
677	3	4	6	7	3	6
678	4	6	6	6	2.5	6
679	4	4	6	6	3	7
680	4	5	6	6	2.75	6
681	4	4	4	4	4
682	3	3	3	4	4.75	6
683	3	4	6	6	3.25	7
684	4	4	6	4	3.5	4
685	4	4	5	5	3.5	5
686	4	4	3	6	3.75	4
687	3	5	4	6	3.5	4
693	7	2	1	3	4.75	7
698	5	4	6	5	3	4
699	2	3	3	5	4.75
