# Supplementary material for: Are scientists biased against Christians? Exploring real and perceived bias against Christians in academic biology
Source: PLoS One. 2020 Jan 29;15(1):e0226826. doi: 10.1371/journal.pone.0226826 (PMC6988906; doi:10.1371/journal.pone.0226826)
Supplement: S2 Data — (CSV) [file pone.0226826.s013.csv]

ResponseId	Condition	competence	hireability	likeability	Atheist_Christian	religion_sorted	Position	Age	Gender	race	comp_1	comp_2	comp_3	hire_1	hire_2	hire_3	mentor_1	mentor_2	mentor_3	like_1	like_2	like_3	rel_1	rel_2	filter_$
R_2cAXvOSWV3IacEE	1	5.33333333333333	5.33333333333333	5.33333333333333		7	3	54	2	1	6	6	4	6	4	6	4	4	7	4	6	6	1	1
R_3mn9wsykwNriSHu	1	4.33333333333333	4.66666666666667	5		7	1	39	1	1	5	4	4	5	4	5	6	4	5	5	5	5	1	1
R_rigmf0Z7YOLB1m1	1	4	4	4		7	1	41	1	4	4	4	4	4	4	4	4	4	4	4	4	4	3	3
R_1gNg6LwfE0mVnG2	1	5.66666666666667	6.33333333333333	4.66666666666667		7	2	44	1	1	7	5	5	7	6	6	4	4	7	4	4	6	3	3
R_RDfP84sI3jiADTj	1	6.33333333333333	6.33333333333333	7		7	3	5E-059	2	1	7	6	6	7	6	6	4	4	7	7	7	7	1	1
R_2cpb57Nn9qP4D8r	1	4	2.66666666666667	3		7	3	51	2	1	4	4	4	2	2	4	4	4	6	3	3	3	2	1
R_2EzthaS2RYFeyTG	1	6.33333333333333	6.33333333333333	6.33333333333333		7	2	51	1	1	7	6	6	7	6	6	6	6	6	7	6	6	3	2
R_1NmqsDK0xL2aeMm	1	7	7	7		7	4	55	2	1	7	7	7	7	7	7	7	4	7	7	7	7	1	1
R_8CYppnlumjBS4Dv	1	5.66666666666667	5.33333333333333	6		7	2	59	2	1	7	5	5	5	5	6	4	3	7	6	6	6	1	1
R_1NfCQ6i3mttn6Z2	1	3	3	3		7	3	65	1	1	3	3	3	3	3	3	3	3	5	3	3	3	1	1
R_phrPJJoBC47plkd	1	5	5.33333333333333	5		7	3	82	1	1	5	5	5	6	5	5	5	4	6	5	5	5	3	2
R_29h2SCAjZl5oQD3	1	4	4.66666666666667	5.66666666666667		7	1	30	1	4	5	3	4	4	4	6	2	2	5	6	5	6	3	3
R_2E9NLfUhi0jKsr9	1	6	5	6		7	1	32	2	1	6	6	6	5	5	5	6	5	6	6	6	6	2	1
R_1FPbpHULwCndjR2	1	4	2.66666666666667	6		7	1	36	2	1	6	3	3	2	2	4	6	5	6	6	6	6	3	3
R_1Qns1hVhCqgV9dT	1	6.33333333333333	7	7		7	1	37	2	4	7	5	7	7	7	7	4	7	7	7	7	7	1	1
R_3Jl7yuBOo2pP9eo	1	5	5	5.33333333333333		7	1	37	1	4	6	4	5	5	5	5	5	5	5	5	6	5	1	1
R_32M9W00OhIiIZIQ	1	4	3.33333333333333	3		7	1	37			4	4	4	4	3	3	2	1	4	4	3	2
R_2UiuznUU0AzOeag	1	6	6.33333333333333	7		7	1	38	1	4	6	6	6	6	6	7	7	7	7	7	7	7	3	3
R_eQxExOuVBluDbPj	1	7	7	7		7	1	38	1	1	7	7	7	7	7	7	5	6	7	7	7	7	1	2
R_1mn5R9pihfxfozX	1	3.33333333333333	3	4.33333333333333		7	1	39	1	1	6	2	2	2	2	5	3	5	6	5	2	6	1	1
R_1FgpmKDn01zLoft	1	5.33333333333333	5	5		7	1	41	1	1	5	6	5	5	5	5	6	5	6	5	5	5	1	1
R_0CBVl0Pp96IJorv	1	6	6.33333333333333	6.33333333333333		7	2	43	1	4	6	5	7	7	6	6	6	4	7	6	7	6	1	1
R_2cpADbY5mEToiOz	1	7	7	4.33333333333333		7	1	44	2	1	7	7	7	7	7	7	5	5	5	4	4	5	1	1
R_2UVnEtKfw8rTgEW	1	6	5.66666666666667	4.66666666666667		7	1	44	1	1	6	6	6	6	5	6	3	3	5	5	4	5	1	1
R_Z8jQzHxkxQoQupX	1	4.66666666666667	4.33333333333333	4.33333333333333		7	2	48	1	4	6	4	4	5	4	4	4	4	4	4	4	5	3	2
R_cC51HPPvDARGmGt	1	6.66666666666667	7	6.66666666666667		7	2	49	2	1	7	6	7	7	7	7	6	6	6	7	7	6	1	1
R_1pQ0HPSLmmIQNkq	1	2.66666666666667	2.66666666666667	3		7	2	50	1	4	3	3	2	2	1	5	5	5	6	3	2	4	1	1
R_C7kWB6KSirceIOB	1	6	6	7		7	2	51	2	1	6	6	6	6	6	6	6	6	7	7	7	7	1	1
R_tRmqrQFyI0k4KPL	1	5	5	5		7	3	53	2	3	5	5	5	6	4	5	4	4	6	5	5	5	3	1
R_1CHE5qJL8fb73XQ	1	6	6	4.66666666666667		7	2	53	2	1	6	6	6	6	6	6	6	6	6	4	5	5	4	1
R_1GUfFCjVLpx4Uct	1	6.33333333333333	6.33333333333333	7		7	2	54	2	1	7	6	6	7	6	6	7	5	7	7	7	7	2	2
R_295NPrUBgJLZUgY	1	6	4.66666666666667	6		7	3	54	2	1	6	6	6	6	4	4	4	6	6	6	6	6	3	1
R_svZORcn3XZ5kDD3	1	5	5	4.66666666666667		7	3	55	2	3	5	5	5	5	5	5	4	2	5	5	4	5	2	1
R_1escSVtRSWsD1SO	1	4.33333333333333	5.66666666666667	5.66666666666667		7	3	55	1	1	5	4	4	6	5	6	6	6	6	5	6	6	3	1
R_2vYv1ZZTznrthAj	1	5.33333333333333	6.33333333333333	5.66666666666667		7	3	55	1	1	6	5	5	7	6	6	5	5	7	5	6	6	2	1
R_3PaYahnKV5V84ZT	1	4	4.33333333333333	4.33333333333333		7	2	57	1	1	4	4	4	5	4	4	4	4	7	4	5	4	1	1
R_32Y1bG5Pv3fwj2r	1	5.33333333333333	5.33333333333333	4.66666666666667		7	3	60	1		5	6	5	6	5	5	4	4	4	4	4	6	4	4
R_3fTtc4UA2sPu7gR	1	5.66666666666667	7	6.33333333333333		7	3	61	1	4	6	5	6	7	7	7	7	6	7	6	7	6	2	1
R_2fr49gdSJqCSS5T	1	3	1.66666666666667	4		7	3	67	2	1	3	3	3	1	1	3	4	4	4	4	4	4	3	3
R_eRnlRRzwcpHMN6p	1	7	7	7		7	3	68	2	1	7	7	7	7	7	7	6	6	7	7	7	7	3	1
R_2TI9IFh0OKRWoKg	1	4	4	5.33333333333333		7	3	46	1	1	5	4	3	5	3	4	4	3	5	5	6	5	4	2
R_2COmDYXPed08Hif	1	5	4.66666666666667	4.66666666666667		7	1	40			5	5	5	5	4	5	5	4	5	4	4	6	3	3
R_ROdwSZLkUsuLJjH	1	5	4.66666666666667	6		7	3	70	1	1	5	5	5	5	5	4	6	5	6	6	6	6	4	2
R_2zf2Dst8Ihmookj	1	6	5	5.66666666666667		7	1	36	1		6	6	6	5	5	5	6	6	7	6	6	5	5	3
R_r11FDq9pGFNzMEp	1	7	5	6		7	3	63	2	1	7	7	7	7	4	4	7	5	5	6	6	6	3	1
R_3fkuB0wqer20MZu	1	5.33333333333333	5.66666666666667	5.66666666666667		6	1	34	1	1	6	5	5	6	5	6	6	5	6	6	6	5
R_RC6JRPFVaJbv9h7	1	7	7	6		6	1	36	2	1	7	7	7	7	7	7	4	4	7	7	4	7
R_AFMoszAr6NlGXvj	1	5	5.33333333333333	6		6	1	38	2	4	7	4	4	5	4	7	7	1	7	7	7	4
R_3O6qJUBGSAVyLSx	1	5	4.33333333333333	4.33333333333333		6	3	47	2	1	7	4	4	5	4	4	4	4	4	4	5	4
R_3O0o0seyZ91lK1k	1	6.66666666666667	6.66666666666667	7		6	2	48	2	1	6	7	7	7	6	7	6	6	7	7	7	7
R_3Em3RDVshDWDhjB	1	6	6.33333333333333	6.66666666666667		6	4	52	1	1	6	6	6	7	6	6	7	7	7	6	7	7
R_1dM1joix5yLz74t	1	4.33333333333333	5.33333333333333	3.66666666666667		6	3	59		1	6	3	4	6	5	5	4	4	7	4	4	3
R_31hgos6bhhm9jZX	1	5	5.33333333333333	5.33333333333333		6	2	65	1	1	5	5	5	7	4	5	5	5	5	5	5	6
R_3n7RY67FMRfc8yF	1	6	6	6		6	3	70	1	1	6	6	6	6	6	6	6	6	6	6	6	6
R_PS7k8vvIHbIoRSp	1	7	7	5.66666666666667		6	3		1	1	7	7	7	7	7	7	5	4	7	7	5	5
R_2TRT88FnOK8Vz71	1	6.66666666666667	7	7		6	1	34	2	1	7	6	7	7	7	7	5	5	7	7	7	7
R_9FZo5gr4CS6Zfkl	1	6	5.33333333333333	6.33333333333333		6	1	35	2	1	7	5	6	7	6	3	7	6	7	6	7	6
R_2vjrJduKJFlKOF5	1	7	7	7		6	1	37	1	1	7	7	7	7	7	7	7	7	7	7	7	7
R_2AL8RkJhIs9sB2b	1	7	7	6		6	1	38	1	1	7	7	7	7	7	7	4	4	7	7	7	4
R_5AzuBNyoTxXmbLP	1	6.33333333333333	6.33333333333333	6.66666666666667		6	1	39	2	4	7	6	6	7	6	6	7	5	7	7	7	6
R_zT13wZ21XyKBnu9	1	3.66666666666667	2.66666666666667	4		6	1	39	1	1	7	2	2	2	2	4	4	3	7	3	5	4
R_1KwiqzzQCZzeLdo	1	3.66666666666667	2.66666666666667	4		6	1	41	1	1	4	3	4	2	3	3	4	4	4	4	4	4
R_1hL0HNq593uGPB1	1	5	4.33333333333333	6.33333333333333		6	3	45	2	1	6	5	4	5	4	4	7	6	6	6	6	7
R_31RRuK7Plv9qblz	1	5	5.33333333333333	4		6	2	46	1	1	6	4	5	6	4	6	6	6	6	4	4	4
R_11WU6cX74y4FzAT	1	5	6	6.33333333333333		6	2	48	1	1	5	5	5	7	5	6	6	5	6	6	7	6
R_3snAY4LEATHp1wF	1	5.33333333333333	5.33333333333333	5.33333333333333		6	3	50	1	4	5	6	5	5	5	6	6	6	6	5	6	5
R_yPEOOisnq0MTZWp	1	6.33333333333333	5.33333333333333	6		6	3	52	2	1	7	6	6	6	5	5	6	6	7	6	6	6
R_1lAlbz9XEp1Zgwi	1	5.66666666666667	5.66666666666667	6.33333333333333		6	3	56	1	4	6	5	6	7	5	5	5	5	7	6	7	6
R_2CDEtD5dcUMtyeC	1	6	6.33333333333333	6		6	2	57	1	1	6	6	6	7	6	6	4	4	7	6	6	6
R_1rwZCUUsw9ZGebu	1	4.33333333333333	6	5.66666666666667		6	3	57	1	1	5	4	4	6	6	6	2	2	7	5	6	6
R_ALhqmQiJU6qxWxz	1	6	6	6.33333333333333		6	2	60	1	1	6	6	6	7	6	5	5	6	7	6	7	6
R_2sXuTZfooCDmDaT	1	5	3.66666666666667	4		6	3	64	1	1	5	5	5	5	4	2	4	2	5	4	4	4
R_10IUgTldc81oEjZ	1	3.66666666666667	4	4.33333333333333		6	3	65	1	1	4	4	3	4	4	4	3	1	5	4	4	5
R_e9W1g5PqLUIjFwl	1	4	5	4.66666666666667		6	3	65	1	2	7	2	3	7	4	4	4	4	7	4	6	4
R_2do96WVugn6GXdm	1	4.33333333333333	3.33333333333333	4.33333333333333		6	3	66	2	1	5	4	4	4	3	3	5	5	4	4	5	4
R_Cfgc95FcwfMlZZL	1	5	5	5		6	4	70	1	1	5	5	5	5	5	5	5	5	5	5	5	5
R_2v848rrkSchVrVN	1	5.33333333333333	5.33333333333333	4.66666666666667		6	3	70	2	1	5	6	5	6	5	5	6	5	5	5	5	4
R_bl4t3GWqsG91qI9	1	4	4.33333333333333	5	1	5	1	30	1	1	6	3	3	4	4	5	3	2	5	5	5	5			1
R_bw8Fz26OBPXqrC1	1	7	6.33333333333333	6.66666666666667	1	5	1	33	1	1	7	7	7	7	6	6	5	4	7	6	7	7			1
R_1BRD33dnRg2hbcd	1	3.66666666666667	2.66666666666667	3.66666666666667	1	5	1	36	1	1	4	4	3	2	2	4	3	2	5	3	3	5			1
R_2dgOBRIy0B5gCJK	1	4.66666666666667	4.66666666666667	4.33333333333333	1	5	2	40	1	1	5	5	4	6	3	5	2	5	6	5	5	3			1
R_1PR8TOKLdJJPaAw	1	6	6	5.33333333333333	1	5	2	41	2	5	6	6	6	6	6	6	5	4	7	5	6	5			1
R_2rOWnabVXTUZLfY	1	6	5.33333333333333	7	1	5	4	41	1	1	6	6	6	7	4	5	5	7	7	7	7	7			1
R_1NfysflLyHd1294	1	4	1	4	1	5	2	42	1	1	4	4	4	1	1	1	4	4	4	4	4	4			1
R_3095Vj7yhmniwK9	1	4	5	6	1	5	3	43	2	1	6	3	3	5	4	6	2	2	7	6	6	6			1
R_2PjuoETRVaz08lM	1	6	6.33333333333333	5.66666666666667	1	5	1	47	1	1	6	6	6	7	6	6	4	4	6	5	6	6			1
R_1dhHBQc5GfnErHW	1	3	4.33333333333333	3.33333333333333	1	5	1	48	2	1	3	4	2	4	3	6	5	5	6	3	3	4			1
R_3M0BvmcGLOjbuYN	1	5	4.66666666666667	4.66666666666667	1	5	2	49	1	1	7	4	4	6	4	4	6	6	6	5	5	4			1
R_1IizqInVSjBVbhf	1	6	6.33333333333333	7	1	5	2	55	1	1	6	6	6	7	6	6	4	4	7	7	7	7			1
R_115auNaVSchjs2p	1	4.33333333333333	4.66666666666667	4.66666666666667	1	5	3	57	2	4	5	4	4	6	4	4	4	4	5	4	6	4			1
R_1OOZ1zijFfUlWyg	1	5.66666666666667	6.33333333333333	5.66666666666667	1	5	3	61	1	1	6	5	6	7	6	6	5	3	5	6	5	6			1
R_3L0i7XNTyq77iUc	1	5	4.33333333333333	5	1	5	3	61	1	1	5	5	5	5	4	4	4	4	6	5	5	5			1
R_WwbkLqBaO5w87zH	1	3.33333333333333	2	4	1	5	3	62	2	1	4	3	3	2	2	2	4	5	6	4	4	4			1
R_25QoBl6XikFNmUy	1	6.33333333333333	6.33333333333333	5	1	5	3	62	1	1	7	6	6	7	6	6	5	5	6	4	6	5			1
R_211bFUZE9Egs1Nm	1	6	6.33333333333333	6.66666666666667	1	5	3	63	1	1	7	5	6	7	6	6	5	7	7	6	7	7			1
R_3F2tLjfIcmBcNx3	1	5.33333333333333	4.33333333333333	3	1	5	2	64	1	1	6	5	5	5	4	4	4	1	2	4	4	1			1
R_2QldZs3PPdQDVa5	1	2.33333333333333	2.33333333333333	2.66666666666667	1	5	3	66	1	1	3	2	2	2	1	4	3	3	3	3	2	3			1
R_41JPNxXkiYA8rNn	1	4.33333333333333	4.33333333333333	4.66666666666667	1	5	1	33	2	1	5	4	4	5	4	4	4	4	7	4	6	4			1
R_A6fUTNFgINQVAqJ	1	4.66666666666667	5	5.66666666666667	1	5	1	35	1	1	6	4	4	6	4	5	6	5	6	5	6	6			1
R_3LbamTlAwrksNhr	1	4	3	3.66666666666667	1	5	1	36	2	1	4	4	4	3	3	3	5	4	5	3	3	5			1
R_3Kqk9DXuZYfR1wV	1	6	6.33333333333333	6.33333333333333	1	5	1	37	1	1	6	6	6	7	6	6	4	4	7	6	6	7			1
R_3h4QwXXJ3y5YjU4	1	4.66666666666667	3	4	1	5	1	37	2	4	6	4	4	3	2	4	4	5	7	4	5	3			1
R_2aXDWHZALbXwmV9	1	6.33333333333333	6.33333333333333	6.66666666666667	1	5	1	39	2	1	7	5	7	7	6	6	6	7	7	7	7	6			1
R_1q7DK64SAFUzCTu	1	4	5.66666666666667	5	1	5	1	40	1	2	4	4	4	6	5	6	2	2	7	4	5	6			1
R_2zRX5U96dXeMTsW	1	6	6.33333333333333	5.33333333333333	1	5	1	42	1	1	6	6	6	7	6	6	6	6	6	6	5	5			1
R_26mbVLtFk6SXUPw	1	6	6.33333333333333	5.66666666666667	1	5	1	42	1	1	6	6	6	6	6	7	2	4	7	6	5	6			1
R_1Nt9mmoOelWNGg9	1	3.33333333333333	2.33333333333333	3.33333333333333	1	5	2	43	1	1	4	3	3	2	2	3	4	2	5	4	3	3			1
R_1F4X6QshGkFgYvs	1	5.33333333333333	5.66666666666667	5	1	5	1	44	2	1	6	5	5	6	5	6	2	2	6	5	5	5			1
R_3j1AcbJI2lNCP71	1	5	5	5.33333333333333	1	5	1	45	2	4	5	4	6	5	5	5	4	4	7	5	6	5			1
R_cvWwaLTekE8gdpv	1	6	6	6.66666666666667	1	5	1	47	1	4	6	6	6	6	6	6	5	5	7	6	7	7			1
R_1EYBPYvIaTsJHIB	1	6	6	6	1	5	3	48	2	1	7	4	7	7	4	7	5	4	7	7	7	4			1
R_1gwqnZeB3y7vQZg	1	5	4.66666666666667	5	1	5	3	49	1	1	5	5	5	4	4	6	5	5	6	5	5	5			1
R_qW4riNUe7g9iOwp	1	6	5	6	1	5	3	50	2	1	6	6	6	6	5	4	6	4	5	6	6	6			1
R_5o8jbsRlaqL00I9	1	5	5.66666666666667	5.66666666666667	1	5	3	51	2	1	5	5	5	5	5	7	5	5	7	5	5	7			1
R_3LipZZOL7yFh2bh	1	5	5	5.33333333333333	1	5	3	51	2	1	5	5	5	5	5	5	2	3	5	5	5	6			1
R_1eLGoBkDv5iOHDP	1	3.33333333333333	3	4	1	5	3	52	2	1	4	3	3	3	3	3	5	4	5	4	4	4			1
R_11cnchTUbwhQLRq	1	4	5.66666666666667	6.33333333333333	1	5	2	52	2	1	6	2	4	7	4	6	4	6	6	5	7	7			1
R_3HFZCbU3DqXSgNF	1	2.66666666666667	1	3.66666666666667	1	5	3	53	2	1	3	3	2	1	1	1	4	3	5	4	4	3			1
R_4ORNi5eWuFzquOd	1	4.66666666666667	6	6	1	5	2	53	2	1	5	4	5	6	5	7	6	4	7	5	6	7			1
R_2eV9zn5pwm76Wzn	1	6	5	4.66666666666667	1	5	3	54	1	1	7	4	7	4	4	7	4	4	7	5	5	4			1
R_2xzO7wSP84OqzPX	1	6	6	4	1	5	2	54	1	1	6	6	6	6	6	6	4	4	6	4	4	4			1
R_2wKOtffeacniZif	1	6	6	5	1	5	3	55	1	1	6	6	6	7	5	6	4	4	7	5	6	4			1
R_3QWPvzht2rJrToJ	1	6	6.33333333333333	5.33333333333333	1	5	3	56	1	1	6	6	6	7	6	6	5	5	7	6	5	5			1
R_8vKAI0yztBPNkdz	1	7	7	5	1	5	3	57	1	1	7	7	7	7	7	7	4	4	7	4	4	7			1
R_3sXkSTODa9WGlEJ	1	7	7	7	1	5	3	60	2	1	7	7	7	7	7	7	7	7	7	7	7	7			1
R_2rlqDcWBR7qes9d	1	5.66666666666667	6	6.33333333333333	1	5	4	60	1	1	7	5	5	7	5	6	4	4	6	6	7	6			1
R_1LZJYVR0ePIZUBL	1	5	5.33333333333333	6	1	5	3	67	1	1	5	5	5	6	5	5	5	3	6	6	6	6			1
R_Wk5zpKRwogz9fhv	1	5	6	4.33333333333333	1	5	4	83	1	4	5	5	5	6	6	6	1	2	6	4	4	5			1
R_3DnCmIqddXKUD4P	1	6	5.33333333333333	6		3	2	58	1	1	6	6	6	6	5	5	6	5	6	6	6	6	4	1
R_2WO33Du9MEjJsre	1	5.33333333333333	5	5		3	3	73	1	1	6	5	5	6	4	5	4	4	6	5	6	4	4	4
R_2SozCVHiPQZIwXM	1	7	7	7		3	3	45	2	4	7	7	7	7	7	7	1	6	7	7	7	7	1	1
R_2e81LvsFvZryyEq	1	5.66666666666667	5.33333333333333	6		3	3	49	2		6	5	6	6	5	5	6	4	7	6	6	6	3	2
R_2XhTxGXAUJ4et4e	1	5.66666666666667	5.33333333333333	5.66666666666667		3	2	47	2	1	7	5	5	6	5	5	4	4	7	5	7	5	5	4
R_2wM75cJqCFlwSUv	1	4.33333333333333	4.33333333333333	4.66666666666667		3	4	57	1	1	5	4	4	5	4	4	6	2	6	5	4	5	4	3
R_2S8fQ0ps94URSOD	1	6	6	5.66666666666667		3	1	39	1	1	6	6	6	6	5	7	1	1	7	6	5	6	5	5
R_25zn3E1BsUv5KsJ	1	5	4.66666666666667	5.33333333333333		2	3	48	1	1	5	5	5	6	4	4	4	4	6	6	5	5	3	2
R_BE6WeTRxlojvSaB	1	5.33333333333333	2.66666666666667	5.33333333333333		2	3	54	2	1	6	5	5	3	3	2	6	6	7	5	5	6	4	2
R_1QLp7go3G4BxEm7	1	5.66666666666667	6	6.33333333333333		2	3	66	2	1	5	6	6	6	6	6	5	5	6	6	6	7	4	2
R_2QWL4RwajxzgggW	1	5.66666666666667	6	5.33333333333333		2	1	37	1	1	6	5	6	7	6	5	4	4	6	6	4	6	3	3
R_Aj9poidAsCYs2lz	1	5.66666666666667	6	5		2	2	39	2	1	5	6	6	7	6	5	6	6	6	5	5	5	5	3
R_b9nii2WLGszVbSV	1	5.66666666666667	6	5.33333333333333		2	3	48	1	1	6	6	5	6	6	6	5	3	6	6	5	5	4	4
R_2WYbCMBtXE8dWpz	1	7	6.33333333333333	4.66666666666667		2	3	48	1	1	7	7	7	7	6	6	4	4	6	6	4	4	4	2
R_2BkXbXbeVcNqFCR	1	4.33333333333333	4	6.33333333333333		2	2	51	2	1	5	4	4	4	4	4	6	3	5	6	6	7	4	4
R_1Fly4M0PNDbciZG	1	5	3.66666666666667	4		2	3	60	1	1	5	5	5	3	3	5	5	3	5	4	4	4	3	2
R_1MPOATrhYQb9u8B	1	5.33333333333333	5.33333333333333	4.66666666666667		2	3	60	1	1	6	5	5	5	5	6	2	1	7	5	4	5	3	2
R_3OcUs64H1isXPgi	1	5.33333333333333	5	3.33333333333333		2	2	61	1	1	5	5	6	5	4	6	3	6	6	4	3	3	1	1
R_3ewwMW1c12XbkXb	1	6	6.33333333333333	6		2	2	67	1	1	6	6	6	7	6	6	4	4	7	6	6	6	5	5
R_af1JNIRzJY1dqcF	1	5.33333333333333	5	5	0	1	1	37	2	1	6	5	5	6	4	5	5	6	6	4	5	6	4	1	0
R_8J4eBhyATPRHyiB	1	5.66666666666667	3	5	0	1	2	43	1	1	6	6	5	3	3	3	5	5	6	5	5	5	3	4	0
R_1gjXTEpHxzkDnXw	1	6	5.33333333333333	6	0	1	2	47	1	1	6	6	6	6	5	5	7	6	6	6	6	6	5	2	0
R_1PZfdo9TkkzowVK	1	3.66666666666667	4.66666666666667	4	0	1	3	58			4	4	3	4	4	6	2	2	6	4	3	5	5	4	0
R_scE0rBTQLTk2m89	1	4	4	5	0	1	3	60	2	1	4	4	4	4	4	4	4	5	5	5	5	5	4	2	0
R_1f2617HedJyVmjj	1	3.33333333333333	3.33333333333333	3.33333333333333	0	1	2	60	2	1	4	3	3	5	3	2	4	6	6	3	4	3	4	2	0
R_1dLxGVLOH8Au7OV	1	2.33333333333333	2.33333333333333	3.66666666666667	0	1	3	64	2	1	3	2	2	3	2	2	5	3	6	4	5	2	4	5	0
R_wO6El3qqVFg7Mjv	1	5.33333333333333	5.66666666666667	6.66666666666667	0	1	3	64	2	1	6	5	5	6	5	6	6	5	7	6	7	7	3	1	0
R_3ExRNQM8YlXEiz8	1	3.33333333333333	4	4.33333333333333	0	1	3	68	1	1	5	2	3	6	3	3	6	7	6	5	5	3	4	2	0
R_31o6FONaPXCqgrO	1	5.33333333333333	4.66666666666667	5.33333333333333	0	1	1		2		6	5	5	5	5	4	5	5	6	4	5	7	2	2	0
R_3e51HBxNrDZ4l6t	1	6	6.33333333333333	7	0	1	1	41	2	1	6	6	6	7	6	6	6	4	7	7	7	7	4	4	0
R_NVxBxmeIp11ALPX	1	5	4.66666666666667	4.66666666666667	0	1	1	42	2	1	6	4	5	5	5	4	5	2	6	4	4	6	5	5	0
R_3GjIAqpMPQ3ZF5U	1	6.33333333333333	6	6.66666666666667	0	1	2	45	1	1	7	6	6	7	5	6	5	5	6	7	7	6	3	4	0
R_1pmMkDq81It1rlk	1	5.33333333333333	4	5	0	1	2	47	2	1	6	5	5	5	4	3	6	5	6	5	5	5	4	4	0
R_1IbM58om8ETBRmy	1	4.66666666666667	3	4	0	1	3	47	2	1	4	5	5	3	3	3	7	7	6	3	4	5	1	2	0
R_3Gw9GuqfAecrM6W	1	6.66666666666667	5.66666666666667	5.66666666666667	0	1	2	48	2	1	7	7	6	6	6	5	4	4	7	5	5	7	2	4	0
R_9RoLZfv7uJztpOV	1	4.66666666666667	5.33333333333333	5	0	1	2	49	2	4	5	4	5	6	5	5	4	3	6	5	5	5	2	2	0
R_wZsLNawoAVPX1xD	1	5.33333333333333	5.66666666666667	5.66666666666667	0	1	3	49	1	4	5	6	5	7	5	5	3	4	5	5	6	6	4	4	0
R_yrQiMvXhaTQjzW1	1	2.66666666666667	3.66666666666667	3	0	1	3	52	1	1	4	2	2	4	3	4	3	2	5	3	3	3	5	5	0
R_3QKNQf0KfIATkFN	1	7	7	7	0	1	3	54	1	1	7	7	7	7	7	7	7	7	7	7	7	7	5	5	0
R_2SrahvOusetZ3Fc	1	6	6.66666666666667	7	0	1	3	64	1	1	6	6	6	7	7	6	5	6	7	7	7	7	5	5	0
R_296wJQ3kwSEopMy	1	6	6	6	0	1	3	66	1	1	6	6	6	6	6	6	6	6	6	6	6	6	5	5	0
R_1jfZ7bUJTzQMRiR	1	6	6	6.33333333333333	0	1	2	67	1	1	6	6	6	7	6	5	4	3	7	6	7	6	4	4	0
R_1gS09y1SjtKidQI	1	5	4.66666666666667	6	0	1	3	70	1	1	5	5	5	5	5	4	5	5	6	6	6	6	2	1	0
R_2Cgls1Xnef3xGZK	1	4.33333333333333	5.33333333333333	5	0	1	3	78	1	1	5	4	4	6	5	5	4	4	6	5	5	5	5	5	0
R_0x0zWm0OPlUtQfT	1	5	5	5	0	1	3		2	4	5	5	5	5	5	5	5	5	5	5	5	5	4	2	0
R_pF1xTiaEHB6LTTH	1	7	6.66666666666667	7	0	1	1	42	1	1	7	7	7	7	7	6	6	5	7	7	7	7	3	1	0
R_1mngmI9qTo6ilYl	1	5	5	6	0	1	2	54	1	1	7	4	4	6	4	5	2	1	6	6	6	6	3	1	0
R_2U0gDDQdWY6ppXu	1	5	5	5	0	1	3		2	1	5	5	5	5	5	5	1	1	6	5	5	5	5	5	0
R_2RWdT5Kd3n8cCN7	1	3.33333333333333	3	4	0	1	2	40	2	1	4	3	3	3	2	4	4	4	5	3	4	5	5	5	0
R_3RxaPSRs1LFwWG9	1	4.66666666666667	4.66666666666667	7	0	1	2	43	1	1	6	4	4	4	4	6	6	6	5	7	7	7	4	4	0
R_DSPL1tIIwJ3dnR7	1	7	6	6.66666666666667	0	1	3	52	2	3	7	7	7	7	5	6	7	7	7	6	7	7	1	1	0
R_3kIgHTCETdRJzuB	1	4.33333333333333	4	6	0	1	3	59	2	1	5	4	4	4	4	4	5	5	7	6	6	6	4	4	0
R_1DoFOV0gNYlnKJ7	1	4.33333333333333	5.66666666666667	4	0	1	3	60	1	1	6	3	4	6	6	5	4	4	7	4	4	4	4	3	0
R_0wEHlJT0qY3aY2l	1	6.33333333333333	7	7	0	1	1	39	1	1	7	5	7	7	7	7	5	3	7	7	7	7	4	4	0
R_2SiXvFKcQWfSxaS	1	7	7	7	0	1	4	43	1	1	7	7	7	7	7	7	4	4	7	7	7	7	5	4	0
R_2VkJbEUOtFeO3ro	1	5	5	5.33333333333333	0	1	2	46	1	4	6	4	5	5	4	6	3	1	6	5	6	5	4	4	0
R_2EsqTeBzQuZG1uy	1	5	4.66666666666667	6	0	1	2	47	2	1	7	4	4	4	4	6	5	5	7	6	6	6	2	1	0
R_3DolwsPBFHvVe5n	1	5	6	4.66666666666667	0	1	3	48	1	1	5	5	5	7	6	5	4	6	7	4	5	5	5	5	0
R_e5wEtqkTdo9NWE1	1	4.66666666666667	5	4.66666666666667	0	1	2	52	2	1	5	5	4	5	5	5	4	4	6	5	5	4	2	2	0
R_1LIFNJ6ITKBCZJQ	1	5	5	6	0	1	3	52	1	5	6	4	5	5	5	5	6	4	6	6	6	6	4	4	0
R_2xLupgE3thN4Hu9	1	2.33333333333333	3	1	0	1	3	53	1	1	3	2	2	1	1	7	4	1	7	1	1	1	2	1	0
R_1oojPwBAHVHLa2K	1	4.66666666666667	4	4.66666666666667	0	1	3	55	1	1	6	4	4	4	4	4	5	4	7	4	6	4	4	1	0
R_2VswJvA4uukmXB5	1	4.66666666666667	3.33333333333333	4	0	1	3	58	1	1	6	4	4	4	3	3	3	3	6	4	4	4	3	2	0
R_12yyyqqIyYCQjgp	1	7	7	7	0	1	3	62	1	1	7	7	7	7	7	7	4	4	7	7	7	7	2	2	0
R_1GE3sXIhG0I4bAL	1	5.66666666666667	5.66666666666667	6	0	1	3	63	2	1	6	5	6	6	6	5	4	4	6	6	6	6	5	5	0
R_OvAYBgb6o8OCuNr	1	3.66666666666667	3.33333333333333	4	0	1	3	64	2	1	5	3	3	6	2	2	3	3	3	4	4	4	4	4	0
R_3lssW2ZZK0VSmJF	1	4	4.33333333333333	4	0	1	3	75	1	1	4	4	4	5	4	4	4	4	4	4	4	4	3	4	0
R_6hSxdI6G3k616b7	1	2	2	2		4					2	2	2	2	2	2	2	2	2	2	2	2
R_2RRexlSNb8Vzmol	1	3.66666666666667	4	4		4	3		1	1	5	3	3	4	4	4	4	3	5	4	4	4
R_2uWDMADMNcxHeHS	1	4	4	4		4	2				4	4	4	4	4	4	4	4	4	4	4	4
R_Unez2UdEDSM9HNv	1	3.66666666666667	2.66666666666667	4.66666666666667		4	3				5	3	3	2	2	4	6	6	7	4	4	6
R_295DPF0RKzHEvPU	1	4.66666666666667	4	4		4					6	4	4	4	4	4	4	4	4	4	4	4
R_1pLmk2zlyVKTehz	1	5	5.33333333333333	5.66666666666667		4	1	38	2	1	5	5	5	5	5	6	5	4	6	6	6	5
R_DbEpskAVhSUsTol	1	6	7	5		4	2	44	1	1	6	6	6	7	7	7	5	3	6	5	5	5
R_2vZDzcyeUz7lAZ5	1	6.66666666666667	6.66666666666667	7		4	2	44	1	4	7	6	7	7	7	6	4	4	6	7	7	7
R_2uWB6EvPF0BaUMN	1	3.33333333333333	4.33333333333333	4		4	3	47	1	1	4	3	3	4	4	5	5	4	6	4	4	4
R_3fDkBFrvjfhofVO	1	5	5	4.33333333333333		4	2	52	2	1	5	5	5	5	5	5	4	3	7	4	4	5
R_3r0YXDGcLCOxarq	1	5.33333333333333	5.66666666666667	5		4	3	67	1	1	6	5	5	6	5	6	6	6	5	5	5	5
R_RVpgGT5DhRuceY1	1	4	2.66666666666667	2.66666666666667		4	3	67	2	1	4	4	4	2	3	3	4	4	5	2	2	4
R_2s5NnVc46cxgXS2	1	6.33333333333333	5.66666666666667	6		4	2	60	2	1	7	6	6	6	5	6	4	4	6	6	6	6
R_3kyN7kDCMkjNlu3	1	4.66666666666667	4.66666666666667	4.66666666666667		4	1				6	4	4	6	4	4	5	5	7	4	6	4
R_2tDK2N1wzAT23uC	1	5.33333333333333	4	7		4	1		1		6	5	5	4	4	4	5	5	5	7	7	7
R_3sogdMyRhIAPiPV	1	5	5.33333333333333	5		4	3		1		6	5	4	7	4	5	4	1	7	4	7	4
R_1NmfVjaSuIkzJRy	1	5.33333333333333	5.33333333333333	5.33333333333333		4	1		2	1	6	5	5	6	5	5	4	6	7	5	6	5
R_3t0wf9L5QBTFbpv	1	4	3.33333333333333	4		4	2	42	2	1	4	4	4	4	3	3	4	4	4	4	4	4
R_1msZTBSBYkIdoA1	1	5.33333333333333	5	5		4	2	45	1		6	5	5	5	5	5	5	5	5	5	5	5
R_3MGOF7LeJsiU3R3	1	6.33333333333333	6.33333333333333	7		4	3	61	2	1	7	6	6	6	6	7	6	6	7	7	7	7
R_214FQJZ7D1ztayw	1	5.33333333333333	5.33333333333333	5.33333333333333		4	3	70	1	3	6	5	5	5	5	6	7	7	6	5	5	6
R_2zGWTZARZFvmtgZ	0	5.33333333333333	5.66666666666667	5.66666666666667		7	1	40	1		6	5	5	6	5	6	6	1	7	5	6	6	3	1
R_338qCRTszEhmsoF	0	4.66666666666667	5	5.33333333333333		7	2	48	2	4	6	3	5	5	4	6	5	4	5	5	6	5	2	1
R_2wSSM0wjMqcJAbz	0	4.66666666666667	5	6		7	3	48	1		6	4	4	5	5	5	7	6	7	5	7	6	2	2
R_3dReYXfEMgZPXFc	0	3.33333333333333	3	3.66666666666667		7	2	56	2	1	4	3	3	4	2	3	3	3	4	3	3	5	3	1
R_2YbVeJGG4hu2Fwz	0	4.66666666666667	4.66666666666667	5		7	2	64	2	1	6	4	4	5	5	4	5	5	5	5	5	5	3	1
R_1IXEpleb7na37nB	0	5.33333333333333	6.33333333333333	5.66666666666667		7	3	66	1	1	6	4	6	7	6	6	4	2	6	5	6	6	2	3
R_3oXCtAkH1Nb66XE	0	6	4.33333333333333	5.33333333333333		7	1	38	1	3	6	6	6	4	4	5	4	4	4	5	6	5	3	1
R_2dgxRobJ0m1yEnA	0	4.66666666666667	4.66666666666667	5		7	1	38	2	2	6	4	4	4	4	6	6	6	6	5	5	5	4	1
R_OkjpNhl6uCG6q7n	0	4	4	4.66666666666667		7	1	40	2	4	4	4	4	4	4	4	5	4	6	4	4	6	1	1
R_Z2Xnnh2Zoeyn78J	0	6.66666666666667	6.66666666666667	6.33333333333333		7	2	40	2	1	7	6	7	7	7	6	6	5	7	6	6	7	1	1
R_siC3ZB2y7LHdQGZ	0	2.33333333333333	2.33333333333333	1.66666666666667		7	1	42	1	1	3	2	2	3	2	2	3	4	5	1	2	2	1	1
R_pE5Evu1RVBYdZ3X	0	1.66666666666667	2.33333333333333	2		7	3	46			3	1	1	3	2	2	4	3	6	2	3	1	1	1
R_1JQTxhx7lRWmBRf	0	4	4.66666666666667	4.66666666666667		7	3	50	1	1	5	3	4	6	4	4	2	2	6	4	4	6	4	1
R_3nluV7j890czt4t	0	3.66666666666667	4	4		7	3	52	1		5	3	3	4	4	4	4	3	4	4	3	5	2	1
R_3jdRljFAGFVpw9L	0	6	6.33333333333333	6		7	3	56	1	1	6	6	6	7	7	5	5	4	6	6	6	6	3	2
R_2q3KvSqQ0X0eWr8	0	3.33333333333333	4	4.66666666666667		7	3	56	1	1	4	3	3	4	4	4	5	3	5	3	7	4
R_12hcB1qb7lxejkB	0	4.33333333333333	4	4.66666666666667		7	2	60	2	1	5	4	4	4	4	4	5	5	5	4	6	4	5	1
R_e2wpITvs4QZx00p	0	6	5.33333333333333	5		7	2	67	1	1	6	6	6	6	5	5	1	1	7	5	5	5	2	1
R_2Cw9cCG5aH8pT3M	0	5.33333333333333	5	6		7	3	63	1	1	6	5	5	5	5	5	6	4	6	6	6	6	4	1
R_30jhfqQnnQVrnYc	0	4	4.33333333333333	6.33333333333333		7	1	35	2	1	4	4	4	5	4	4	4	5	6	6	6	7	3	1
R_2bZBOLyJFp89bZ1	0	4	4.66666666666667	5.33333333333333		7	3	43	2	4	4	4	4	5	5	4	4	4	7	5	5	6	3
R_bxYFONu7PAADYvD	0	6	5.66666666666667	5.33333333333333		7	3	66	1	1	6	6	6	5	6	6	7	6	6	5	6	5	4	1
R_3kji1b0GCpAmVqn	0	3.66666666666667	5.33333333333333	4.66666666666667		6	1	30	1	1	5	3	3	7	4	5	1	1	6	4	6	4
R_334u4FxhNBTFXsO	0	6.33333333333333	6	6		6	1	37	1		7	6	6	6	6	6	6	6	6	6	6	6
R_2428tz3GJsIpNxo	0	7	6.33333333333333	7		6	2	38	2	1	7	7	7	7	6	6	7	7	7	7	7	7
R_1CvzGH2WMn8RbQM	0	5	3.66666666666667	4.33333333333333		6	1	39	1	1	5	5	5	4	3	4	4	5	6	4	4	5
R_2txIdTXTiGQYIEi	0	4	4.66666666666667	5		6	1	40	1	2	4	4	4	6	4	4	6	6	6	4	7	4
R_1JLrnA5P2u1B2a6	0	5	6.33333333333333	5.66666666666667		6	1	41	2	5	7	1	7	7	5	7	6	6	7	6	5	6
R_U9gKKXjuCoId7ih	0	3.66666666666667	3	4		6	2	43	1	1	5	3	3	3	3	3	4	2	5	4	4	4
R_2BsTcpdrIS2Dr8P	0	6.33333333333333	7	6.66666666666667		6	1	46	1	5	7	5	7	7	7	7	7	7	7	6	7	7
R_3nIAldXrEIOCMxC	0	6.66666666666667	6.33333333333333	6.66666666666667		6	3	53	1		6	7	7	7	6	6	5	6	6	6	7	7
R_3FP8dZEaHJ0pEdg	0	4	4	5		6	1	34	2	1	5	3	4	4	4	4	4	4	6	4	6	5
R_3Dj2uwPqyoUrbUW	0	6	4.66666666666667	2.33333333333333		6	1	37	1	1	6	6	6	5	4	5	3	3	5	3	2	2
R_2q4QLe5OTVGtshD	0	6	6.66666666666667	6.33333333333333		6	2	39	1	1	7	4	7	7	7	6	7	4	7	7	7	5
R_2thYFa6sA03g1RF	0	6.33333333333333	6.33333333333333	6.66666666666667		6	2	42	1	1	7	6	6	7	6	6	3	3	7	7	7	6
R_1geJ4yZvTTXvJov	0	6	6	6		6	2	44	2	4	6	6	6	6	5	7	1	3	7	5	7	6
R_2fkCAq35NXUa1ut	0	5	5	5.66666666666667		6	1	45	1	4	6	4	5	6	4	5	2	2	6	7	6	4
R_2SH0T2r4dg9eimh	0	7	6.33333333333333	7		6	3	50	1	3	7	7	7	7	7	5	6	6	7	7	7	7
R_2SpnsXCUlIT8uhR	0	4.33333333333333	4.33333333333333	5		6	3	54	2		5	4	4	5	4	4	2	2	6	4	5	6
R_2q1pOgAWxHwm7FT	0	5	5.33333333333333	4		6	3	55	1	1	5	5	5	5	6	5	6	5	7	4	4	4
R_3001W1bGtFXHTDe	0	4.66666666666667	4.33333333333333	3.66666666666667		6	2	60	2	1	6	4	4	4	5	4	5	5	5	4	4	3
R_reCWx94ltg3PGP7	0	2.66666666666667	2	2.33333333333333		6	3	63	1	1	4	2	2	2	2	2	2	2	5	2	2	3
R_VKovzaoQiblBdN7	0	7	7	7		6	3	64	1	1	7	7	7	7	7	7	5	5	6	7	7	7
R_2tEDLDGFYhIkrF2	0	4.66666666666667	4.33333333333333	4.33333333333333		6	3	67	1	1	6	4	4	5	4	4	4	4	4	4	5	4
R_1jChTALFgqLIJK2	0	5.66666666666667	4.66666666666667	4.33333333333333	1	5	1	33	2	1	5	6	6	5	5	4	6	4	5	5	4	4			1
R_eM773SiSqGpIMWB	0	4.66666666666667	4.33333333333333	4	1	5	1	34	1	1	6	4	4	4	4	5	5	5	6	4	4	4			1
R_1hzOYQ4916KtXAD	0	5	5.33333333333333	5	1	5	1	34	1	1	5	5	5	6	5	5	1	1	5	5	5	5			1
R_20OvkQiZzKnMDnt	0	5	5	5	1	5	1	39	1	1	5	5	5	5	5	5	2	2	4	5	5	5			1
R_3nIusnJsfoKPTc8	0	7	6.66666666666667	7	1	5	2	41	1	1	7	7	7	7	7	6	6	6	7	7	7	7			1
R_9LhnNfVB5SlUFln	0	4.33333333333333	3.66666666666667	4.33333333333333	1	5	2	42	2	1	5	4	4	4	4	3	5	1	6	5	4	4			1
R_24hMQCKN0nitm8v	0	5	2.66666666666667	4.66666666666667	1	5	2	43	1	1	5	5	5	2	2	4	2	2	3	6	4	4			1
R_1li8EkwNM0hEih5	0	5	5	5.66666666666667	1	5	3	43	1	1	5	5	5	6	5	4	6	3	6	5	6	6			1
R_3EpaXqMsxvpIgcA	0	1.66666666666667	2	2.33333333333333	1	5	3	44	1	1	3	1	1	2	1	3	2	1	2	2	2	3			1
R_1E5mSHc2lKOxSlk	0	3.33333333333333	4	3.33333333333333	1	5	3	45	1	1	6	2	2	4	2	6	5	7	7	6	2	2			1
R_UaKk3kHSXFsxqvv	0	4.66666666666667	5	4.33333333333333	1	5	2	45	1	1	5	5	4	6	5	4	3	3	5	4	4	5			1
R_3e7UiU9Wy0pqhCQ	0	5	6.33333333333333	4	1	5	2	49	1	1	6	4	5	7	5	7	6	3	7	4	4	4			1
R_3fUytlEDOn7RwXy	0	5.66666666666667	5.66666666666667	6.33333333333333	1	5	2	49	1	1	7	5	5	7	6	4	6	6	7	6	7	6			1
R_0k4RlIGNfc67oWd	0	5	5.33333333333333	4.66666666666667	1	5	3	53	1	1	5	5	5	6	5	5	4	5	6	5	5	4			1
R_3MArIH0SX7ihai9	0	5	4.66666666666667	6	1	5	3	54	1	1	6	4	5	5	4	5	7	4	7	6	6	6			1
R_VQqVnmDqSTn9wFH	0	3.66666666666667	2	4	1	5	2	55	1	4	4	3	4	2	2	2	4	4	6	4	4	4			1
R_21AMUuUILMWdZm7	0	4.66666666666667	4.33333333333333	5.66666666666667	1	5	3	55	2	1	6	4	4	5	4	4	1	2	7	6	5	6			1
R_3fWbiAKjZaYdWS0	0	3.66666666666667	3.66666666666667	3	1	5	3	62	2	1	5	3	3	4	3	4	4	6	6	4	3	2			1
R_1pujmWbKZNg6JDx	0	5	5.33333333333333	5	1	5	3	66	2	1	7	4	4	6	4	6	7	6	7	4	5	6			1
R_1IWQqXibS019H4d	0	4.66666666666667	5	5.66666666666667	1	5	3	69	1	1	5	4	5	5	5	5	4	4	7	5	6	6			1
R_3MFN4LCFdDyqbcR	0	6.33333333333333	7	7	1	5	1	29	2	1	7	5	7	7	7	7	6	5	7	7	7	7			1
R_2v1ebSMGzB17pgI	0	4	3.33333333333333	5	1	5	1	37	2	1	5	3	4	4	3	3	5	4	5	5	5	5			1
R_1LBgR7qZN3SxNVD	0	5.33333333333333	5.66666666666667	5.66666666666667	1	5	1	39	2	1	6	5	5	6	5	6	7	7	7	6	6	5			1
R_2S66yfNnAbYIoP5	0	4.66666666666667	5.33333333333333	5	1	5	2	44	1	1	6	4	4	6	5	5	3	6	5	5	5	5			1
R_1P8oj5rC1bEot9L	0	6	6	5.66666666666667	1	5	3	45	2	4	6	6	6	6	6	6	4	4	4	6	6	5			1
R_1hzCcRKcGXR23MX	0	7	7	6.33333333333333	1	5	2	51	1	1	7	7	7	7	7	7	6	6	7	7	6	6			1
R_3fvM8S20GJ13tiz	0	5	4.66666666666667	3.66666666666667	1	5	2	52	1	1	5	5	5	4	5	5	1	1	5	4	4	3			1
R_3MK9xn5xDm18q6I	0	6	6.33333333333333	6.66666666666667	1	5	3	52	1	1	6	6	6	7	6	6	7	6	7	6	7	7			1
R_1IXVSDlLSETkxPS	0	5.66666666666667	6	4	1	5	3	53	2	1	7	5	5	6	6	6	6	5	6	4	4	4			1
R_0qroWp2fUrD41sB	0	2.33333333333333	1.33333333333333	2	1	5	2	54	1	1	3	2	2	1	1	2	1	1	1	2	1	3			1
R_2xyJO63qMrRhu2J	0	3.66666666666667	2.33333333333333	4	1	5	3	56	1	1	5	3	3	2	2	3	5	6	6	4	3	5			1
R_4ZXUQSVyMxTRyhj	0	4	3.33333333333333	1.66666666666667	1	5	3	57	1	1	5	4	3	5	3	2	5	2	3	1	2	2			1
R_1LkBPe5wnNFSavK	0	3.33333333333333	4	4	1	5	2	57	1	1	4	3	3	4	4	4	6	6	7	4	4	4			1
R_bDtE47AAR5aD613	0	5	5	6	1	5	2	57	1	1	6	4	5	5	5	5	5	5	7	6	6	6			1
R_UKkmseAHNjUUw37	0	2.33333333333333	1.33333333333333	4.33333333333333	1	5	3	65			3	2	2	1	1	2	2	2	6	3	5	5			1
R_27eWzVTfHJRysIC	0	5	4	6	1	5	3	65	1	1	7	4	4	4	4	4	4	4	6	6	6	6			1
R_Unl92LSjyiSKwG5	0	7	6	7	1	5	3	65	2	1	7	7	7	7	4	7	1	7	7	7	7	7			1
R_oYIy85LzQ2JOPW9	0	5.33333333333333	4	5.66666666666667	1	5	2	76	1	1	6	5	5	3	4	5	3	3	5	6	6	5			1
R_3kcE4oOU4AfRFGa	0	5.33333333333333	5	5.33333333333333		4	2	45	1	1	6	5	5	5	5	5	6	6	7	6	5	5	1	1
R_1hzj5lwFnzQIij8	0	5.66666666666667	5.33333333333333	4.33333333333333		3	1	37	2	1	7	5	5	5	5	6	7	7	7	4	5	4	4	1
R_bllG1tCr8SoIJnX	0	5.33333333333333	6.33333333333333	4.66666666666667		3	2	43	2	1	7	4	5	7	6	6	7	5	7	5	4	5	4	5
R_1mzbLa0pLfwCsKE	0	5.66666666666667	6	7		3	3	57	1	1	7	5	5	6	6	6	4	4	7	7	7	7	2	1
R_UYACaeJeeXCa1G1	0	4.33333333333333	3.33333333333333	3.66666666666667		3	3	58	1	1	5	4	4	3	3	4	5	5	7	4	4	3	3	3
R_WfjLUgULsd02rpn	0	3	3	4.66666666666667		3	1	37	2	4	5	2	2	3	3	3	2	2	5	4	5	5	4	4
R_1mIOAvaUY9sVH0u	0	6	5.33333333333333	6.33333333333333		3	3	50	2	1	6	6	6	7	5	4	3	3	5	5	7	7	4	4
R_3NCeE9sjxO24s1W	0	5.33333333333333	4	3.33333333333333		3	3	59	1	1	6	5	5	4	4	4	5	5	6	4	3	3	4	2
R_24Xb93xwUxl2MXT	0	7	6.66666666666667	7		2	1	37	2	1	7	7	7	7	6	7	7	5	6	7	7	7	4	2
R_2BypyWOhU86pIua	0	5.66666666666667	6.33333333333333	7		2	3	60	2	1	7	4	6	6	6	7	7	5	7	7	7	7	4	2
R_1PUhXrlrA7oo48O	0	5	5	6		2	1	36	1	1	7	4	4	6	4	5	7	7	7	6	6	6	1	2
R_1KvxHBV3AJ50U1i	0	4.66666666666667	5	5		2	1	38	2	1	5	4	5	5	5	5	7	4	7	5	6	4	3	1
R_8qBiL73b4mBg2Ep	0	5.33333333333333	6	5.33333333333333		2	1	38	1	1	6	5	5	6	6	6	4	4	6	5	5	6	3	1
R_1ocGj6LV7WwiV7V	0	6.33333333333333	6	6.66666666666667		2	3	47	2	1	7	6	6	7	5	6	5	5	7	6	7	7	3	1
R_3qNL1XK8qvPLhnO	0	6	5.66666666666667	4		2	3	58	1	1	7	5	6	5	5	7	4	4	6	4	4	4	4	2
R_2rhXgEI1WQyjO5V	0	4	4	4		2	3	60	1	1	4	4	4	4	4	4	4	4	4	4	4	4	3	2
R_3emFf5jVhF6jRGW	0	4	3	3.66666666666667		2	3	66	2	1	6	3	3	3	3	3	3	2	5	4	4	3	5	4
R_BR0LSRuKIXkG2Ix	0	5.33333333333333	5	5.33333333333333	0	1	1	36	1	1	5	6	5	6	4	5	6	4	7	4	5	7	4	4	0
R_24MZ8LplUbk2ozK	0	6.33333333333333	6.66666666666667	6.33333333333333	0	1	1	39	1	1	6	6	7	7	6	7	6	5	7	7	6	6	4	4	0
R_6KHlvRu4duG64md	0	6.33333333333333	6.33333333333333	6	0	1	1	40	1	1	7	6	6	7	6	6	7	6	7	6	6	6	4	1	0
R_DBp6szySTU4Co93	0	6	6	6	0	1	2	43	1	1	6	6	6	6	6	6	1	2	7	6	6	6	3	4	0
R_3JgaU2vnstAPqzv	0	7	6.33333333333333	7	0	1	3	47	1	1	7	7	7	7	7	5	5	3	7	7	7	7	4	4	0
R_558hOcErJfdNAjf	0	4.33333333333333	2.33333333333333	4.66666666666667	0	1	3	59	1	1	5	4	4	1	1	5	4	4	5	5	5	4	5	1	0
R_2uKjYwXVnAAagq3	0	6.33333333333333	7	6	0	1	1	36	1	1	7	6	6	7	7	7	5	5	5	6	6	6	4	4	0
R_1eKofCN9fT16OMQ	0	6	5.66666666666667	5.33333333333333	0	1	2	39	1	1	6	6	6	6	5	6	6	5	6	5	5	6	4	5	0
R_3oFxgFZftkec7gw	0	3.33333333333333	3	2.66666666666667	0	1	1	42	2	4	3	5	2	3	3	3	3	2	5	2	2	4	5	5	0
R_3Do7likj9Jz9tm4	0	5	6.66666666666667	6.66666666666667	0	1	1	42	2	1	5	6	4	7	7	6	5	2	7	6	7	7	5	5	0
R_9WxUrD4SW06cD17	0	6.33333333333333	6.33333333333333	7	0	1	2	45	1	1	7	6	6	7	6	6	7	6	6	7	7	7	3	1	0
R_sAv1vcAZoDkzfGN	0	6	6.33333333333333	4.66666666666667	0	1	3	55	1	1	6	6	6	7	6	6	5	4	6	4	4	6	4	5	0
R_4Mwobe3TozHVOLL	0	5.66666666666667	6.33333333333333	5	0	1	2	55	1	1	5	6	6	6	6	7	5	6	5	5	5	5	4	4	0
R_emaa2SM6wBAbO5r	0	6	6.33333333333333	6	0	1	3	57	1	1	6	6	6	7	6	6	6	5	7	6	6	6	3	2	0
R_Qn8Onud8KDUaAFj	0	3.66666666666667	5	4.33333333333333	0	1	3	60	1	1	5	2	4	5	5	5	5	2	7	4	4	5	4	1	0
R_uyb9j9mfawP6Ze9	0	7	7	6.33333333333333	0	1	3	65	2	1	7	7	7	7	7	7	7	6	6	6	6	7	5	5	0
R_tXKYbaOpg0L44ZX	0	4.66666666666667	5	4.33333333333333	0	1	3	65	1	1	5	4	5	6	5	4	4	4	7	4	5	4	4	4	0
R_3k80laNHFVkmmYL	0	4.33333333333333	4.66666666666667	5.33333333333333	0	1	3	58	1	1	5	4	4	6	4	4	5	4	6	5	6	5	3	1	0
R_2EtUOF44c71Y4Md	0	4.66666666666667	3.66666666666667	4.66666666666667	0	1	4	65	1		6	4	4	5	4	2	4	4	6	6	5	3	4	3	0
R_3GuYkXbW6zYF3ny	0	5.33333333333333	4	4	0	1	3	68	1	1	6	5	5	4	4	4	3	3	5	4	4	4	2	3	0
R_3hAdJfcb9PrJYcG	0	4	3	4.33333333333333	0	1	1	33	2	2	5	4	3	3	2	4	4	4	4	3	4	6	3	1	0
R_2EacPFPKvtWcgAF	0	6	6	6	0	1	2	45	1	5	6	6	6	6	6	6	6	6	6	6	6	6	2	1	0
R_1dAdbjb491lRyxi	0	7	1	7	0	1	2	53	2	1	7	7	7	1	1	1	7	7	7	7	7	7	5	5	0
R_yL9H7DHcG9x6GyZ	0	6.66666666666667	6	6.66666666666667	0	1	3	55	1	1	7	6	7	6	6	6	7	7	7	7	7	6	3	1	0
R_BJJdb2PX4B6mjXX	0	6	6	6	0	1	3	55	2	1	6	6	6	6	6	6	2	2	7	6	6	6	3	1	0
R_1hzBnQCbcByXALS	0	4.66666666666667	5.66666666666667	5.33333333333333	0	1	2	56	2	4	6	4	4	6	6	5	5	5	6	5	6	5	2	1	0
R_PNY4fNgpt2sXgnD	0	5	4.33333333333333	5	0	1	3	67	1	1	5	5	5	4	4	5	6	5	7	7	4	4	4	2	0
R_1dB34juUybXO614	0	4.66666666666667	4.66666666666667	4.66666666666667		4					6	4	4	6	4	4	4	4	6	4	6	4
R_2TFzphCnpOJCU8S	0	6	5.66666666666667	6.66666666666667		4	1	41	1		6	6	6	6	6	5	4	4	7	7	6	7
R_2ZBPRA9Szver2vE	0	4.66666666666667	5.33333333333333	5.66666666666667		4	2	68	1	1	6	4	4	6	5	5	5	3	6	5	6	6
R_24oTL4Hs8yDUxoN	0	2.66666666666667	2.66666666666667	3		4					3	3	2	2	2	4	3	1	4	3	3	3
R_1jIJnqib2qlp530	0	6.33333333333333	6	6.66666666666667		4	3		2		7	6	6	7	5	6	2	2	7	6	7	7
R_1GHLA2ixuyxQ2cv	0	4.66666666666667	4.66666666666667	5		4	2		2	1	6	4	4	6	4	4	4	6	6	5	5	5
R_31RzF0lZlJ2PQVa	0	4.33333333333333	4.33333333333333	5.33333333333333		4	1	37	2		5	4	4	5	4	4	5	5	6	5	5	6
R_3gUgBNS2DZGGpue	0	5	5.66666666666667	4.66666666666667		4	2	44	2		5	5	5	7	5	5	7	6	7	4	6	4
R_24xb4iKtMTNc9ct	0	4.33333333333333	4	4.33333333333333		4	2	52	1	1	5	4	4	5	4	3	4	4	6	5	4	4
R_9Trrajwm647Dsbf	2	5	5	4.66666666666667		7	3	60	1	4	5	5	5	5	5	5	4	4	4	5	4	5	3	3
R_2zCsnKktQxjvNxL	2	7	7	7		7	1	35	2	2	7	7	7	7	7	7	7	7	7	7	7	7	3	1
R_ZEGBS4L6LrEYdd7	2	6.33333333333333	5	6		7	1	38	2	4	7	7	5	5	4	6	6	5	6	6	6	6	3	1
R_1QGeY0fMUwFsket	2	5.66666666666667	5.33333333333333	6		7	2	42	1	1	6	5	6	7	5	4	7	7	7	6	6	6	1	1
R_1jxOfzSxsE6wecu	2	5	5.33333333333333	4		7	2	43	2	1	6	4	5	6	5	5	3	3	6	4	4	4	2	2
R_cZKWyVwbNnwQBmV	2	5.66666666666667	6	6		7	3	45	2	1	6	6	5	6	6	6	7	7	7	6	6	6	1	1
R_1LpVaSnzjRezpOB	2	5.66666666666667	4.66666666666667	7		7	3	49	1	1	7	5	5	5	4	5	7	7	7	7	7	7	2	2
R_YaafKSCDntOhEzf	2	4.33333333333333	4.33333333333333	5		7	3	50	1	1	5	4	4	5	4	4	4	5	5	5	5	5	4	1
R_VPAUhKsTMWq3Bx7	2	6	5.33333333333333	6.66666666666667		7	3	56	2	1	6	6	6	6	5	5	4	4	7	6	7	7	3	1
R_1j9u9jYY3oSR4mg	2	6	6.33333333333333	6.33333333333333		7	2	57	1	4	7	5	6	7	6	6	5	4	6	6	6	7	1	1
R_33venwidDuZL9nc	2	5.66666666666667	6	6		7	3	70	2	1	6	5	6	7	6	5	1	3	5	5	6	7	4	2
R_3Gp3cLF3EJZcXQo	2	2.66666666666667	3.66666666666667	3		7	1		2	1	4	2	2	5	4	2	2	2	5	3	2	4	1	1
R_1lgxKAR3qnzs5Zm	2	6	6.33333333333333	5.66666666666667		7	3				6	6	6	7	6	6	6	4	7	7	4	6	3	3
R_33efNMugRsHdZUT	2	5.66666666666667	6	5.66666666666667		7	1	29	2	1	6	5	6	6	6	6	6	5	6	6	6	5	2	1
R_24uQHXtG6u0ff9W	2	4.66666666666667	4.66666666666667	4.33333333333333		7	1	33	1	1	5	4	5	5	4	5	6	4	7	4	4	5	3	2
R_RaSYXuh1p4JmFCF	2	6.33333333333333	6.33333333333333	4.66666666666667		7	1	34	1	1	7	6	6	7	6	6	7	4	7	4	4	6	2	1
R_2uy69hQJYEO8w9V	2	4.33333333333333	6	5		7	1	38	2	4	4	5	4	6	5	7	5	5	6	5	5	5	1	1
R_1dnrMOvj4UHZucI	2	5	5.66666666666667	5.33333333333333		7	1	39	2	5	5	5	5	6	5	6	5	5	6	5	5	6	1	1
R_3PFUNINoGKJSWkj	2	4.66666666666667	4.66666666666667	4		7	1	40	1	1	6	4	4	6	4	4	2	2	7	4	4	4	1	1
R_3PiZbJLBXoQJ3Kw	2	5.66666666666667	5.66666666666667	7		7	1	41	2	1	7	5	5	7	5	5	7	7	7	7	7	7	3	2
R_1OZBfNrwQJQcoey	2	3	2.33333333333333	4.33333333333333		7	2	48	1	4	3	3	3	2	2	3	4	4	7	4	5	4	3	3
R_Y3Tha2F4zjggbyp	2	5.66666666666667	6	6.33333333333333		7	2	49	1	1	7	5	5	6	6	6	4	4	7	6	6	7	3	2
R_2uUQls0AG47Fnic	2	5.66666666666667	5	6		7	2	51	1	4	6	5	6	6	4	5	5	5	6	6	7	5	1	1
R_1kUeHhUyvLb8IzV	2	6.33333333333333	5.66666666666667	4.66666666666667		7	2	54	2	1	6	7	6	6	6	5	6	7	6	5	4	5	4	1
R_D6MTJ9WNoV0d7lT	2	4.66666666666667	4.66666666666667	5		7	3	54	1	1	6	4	4	6	4	4	6	6	7	5	4	6	1	1
R_2f86HjJzt7CH30O	2	6	5.66666666666667	7		7	3	55	1	1	6	6	6	7	6	4	6	7	6	7	7	7	1	1
R_10VnB6DLqSd14gK	2	3	3.33333333333333	5		7	2	65	1	1	3	3	3	5	1	4	4	1	5	4	6	5	3	2
R_3DqCLR5ap4hEQmE	2	5	5.66666666666667	6.66666666666667		7	3	65	1	1	7	4	4	7	6	4	2	1	7	7	7	6	3	1
R_sCrHCFP0KEyQKQh	2	4.33333333333333	3.33333333333333	5		7	3	65	1	1	5	4	4	3	3	4	4	2	6	5	5	5	1	1
R_dbsZeq4x7wjnCW5	2	2	1.33333333333333	1.33333333333333		7	3	55	1	1	2	2	2	2	1	1	1	1	4	2	1	1	3	1
R_5zouj8O79sjoiL7	2	5	5	5.66666666666667		7	1	40	2	4	5	5	5	5	5	5	5	4	5	5	6	6	3	1
R_6n90sGbpChqUI3T	2	2.33333333333333	2	4		7	3	65	1	1	3	2	2	2	2	2	6	5	5	4	4	4	5	1
R_Y5HltWE1ftoG7yV	2	6	5	5.66666666666667		7	3	69	1	1	6	6	6	5	5	5	6	4	5	5	6	6	3	5
R_DUEuscbFUFZNYnT	2	4.33333333333333	3.66666666666667	4.33333333333333		7	3				5	4	4	4	3	4	3	5	5	4	4	5	4	4
R_3kwgLD9HayaP58F	2	4.66666666666667	5.33333333333333	5.33333333333333		6	1	35	2	1	6	4	4	7	4	5	4	4	5	5	6	5
R_3oNEfHG5SIMK5DB	2	4.66666666666667	5	6		6	1	35	1	1	6	4	4	5	5	5	2	2	7	6	6	6
R_2q1NXOGzosGhUIa	2	4.66666666666667	5.33333333333333	4.33333333333333		6	2	40	1	1	6	4	4	6	4	6	6	6	7	4	5	4
R_1Hir26gZxeN72Fu	2	5.33333333333333	6.33333333333333	6		6	1	44	2	5	6	5	5	7	6	6	7	7	7	6	6	6
R_yXfVPlEAY5TyQfL	2	6.33333333333333	5.33333333333333	6		6	3	56	1	1	7	6	6	6	5	5	6	4	7	6	6	6
R_2EiUthr4vS12KdL	2	6.33333333333333	6.33333333333333	6.66666666666667		6	3	57	1	1	7	6	6	7	6	6	6	4	7	7	7	6
R_10wUSD2nQKADIOL	2	5.66666666666667	6.33333333333333	5.33333333333333		6	3	65	1	1	7	5	5	7	6	6	5	3	7	6	5	5
R_3iqAUd6uXGEQLDR	2	6.33333333333333	5.33333333333333	5		6	1		2	1	7	6	6	6	5	5	5	6	6	5	5	5
R_Z9Oj8oACnpJYVZD	2	5.33333333333333	6	6		6	1	35	1	1	5	6	5	7	6	5	4	6	5	6	6	6
R_Z9KRkcaMhHML5Rf	2	5	5.33333333333333	5.33333333333333		6	1	36	1	1	6	4	5	6	5	5	3	3	7	5	6	5
R_26alTdoA25R2IoH	2	2.66666666666667	2	5.33333333333333		6	1	39	1	1	6	1	1	1	1	4	6	6	6	4	6	6
R_2wRCWZaiRwSPsPq	2	5.33333333333333	4.66666666666667	5.66666666666667		6	2	39	2	1	6	4	6	6	4	4	4	1	4	5	7	5
R_3hhlh5oK4AFgL4J	2	3.33333333333333	3	1.66666666666667		6	1	39	2	1	5	4	1	4	1	4	4	3	4	1	3	1
R_2RWg9O5oDivSfdB	2	4.33333333333333	5	4		6	1	42	2		5	4	4	6	5	4	4	4	4	4	4	4
R_3NKi3WUYeT4uIXr	2	4.66666666666667	3.66666666666667	4		6	2	43	1	1	6	4	4	3	3	5	4	3	5	4	4	4
R_2wHqSbSSgM0D4qQ	2	5.66666666666667	6.33333333333333	6.33333333333333		6	2	45	1	1	6	6	5	7	6	6	3	2	7	6	7	6
R_2zM8Qe6P8GRMKUN	2	4	3	4.33333333333333		6	2	49	1	1	4	4	4	3	3	3	5	5	5	4	5	4
R_3PuIDlScWPZx5ig	2	2.66666666666667	2.66666666666667	4.33333333333333		6	3	50	1	2	6	1	1	4	1	3	5	5	6	4	3	6
R_2aXix9jFAlb7kJZ	2	5	5	4.33333333333333		6	3	53	2	1	6	4	5	6	4	5	4	4	7	4	6	3
R_1nOR7fwauKrmo1z	2	5	5.33333333333333	6		6	3	56	1	4	5	5	5	6	5	5	5	5	7	5	7	6
R_210MmG6TSDqX0uY	2	4.66666666666667	5.66666666666667	5.66666666666667		6	3	63	2	1	6	4	4	7	5	5	4	5	5	5	6	6
R_2tx6cN5oi4Gau1V	2	6.33333333333333	5.33333333333333	6		6	3	64	2		7	5	7	7	4	5	2	2	7	6	6	6
R_2QJoSj8vQCORTrc	2	6	6	7		6	3	65	1	1	6	6	6	6	6	6	6	6	6	7	7	7
R_bg701zqVwoJsyqt	2	5	5.33333333333333	6		6	3	66	1	1	6	4	5	6	5	5	6	5	6	6	6	6
R_1mkKSywBCFIrMLI	2	6	5	4.66666666666667		6	3	67	1	1	6	6	6	6	6	3	1	6	6	5	5	4
R_xzSi4en9pGWAed3	2	6	5	4.33333333333333	1	5	3	65	1	1	6	6	6	5	5	5	3	1	1	4	4	5			1
R_3MAoTRmDVYcCJ8K	2	5.33333333333333	4.33333333333333	6.33333333333333	1	5	1	34	2	1	6	5	5	4	4	5	5	2	7	6	6	7			1
R_27jN0AofX32Lwj8	2	6.33333333333333	6	7	1	5	2	36	1	1	7	6	6	7	5	6	4	3	7	7	7	7			1
R_1n6dMriD7SRVsQ6	2	7	5.33333333333333	5.66666666666667	1	5	1	37	1	1	7	7	7	7	6	3	6	1	6	6	6	5			1
R_sYkrS39GZTVowUx	2	5.66666666666667	6.33333333333333	7	1	5	1	40	2	1	7	6	4	6	6	7	7	1	7	7	7	7			1
R_DohCazGnYhbFaCZ	2	5	4	5.66666666666667	1	5	1	41	2	1	5	5	5	4	4	4	3	2	5	7	5	5			1
R_2SJHDyoUpgVUDUs	2	5.33333333333333	4.66666666666667	6	1	5	2	42	1	1	7	4	5	5	5	4	4	4	6	5	6	7			1
R_1DGdsk9tFrpSSVD	2	4.33333333333333	2.33333333333333	4	1	5	2	50	1	1	5	4	4	2	2	3	3	3	6	4	4	4			1
R_XsHueDee1juF1Vn	2	4.66666666666667	3.66666666666667	4.66666666666667	1	5	2	50			6	4	4	2	6	3	3	4	5	6	2	6			1
R_3Qs60VCZMCJMEQp	2	4.33333333333333	5.33333333333333	5	1	5	3	52	1	1	5	4	4	6	6	4	6	4	6	5	5	5			1
R_qKr1IKaLnhFfNqp	2	5.33333333333333	4.66666666666667	5.33333333333333	1	5	3	56	1	1	6	5	5	5	4	5	6	4	6	5	5	6			1
R_10AXmHzMNOJkryJ	2	6	6	7	1	5	3	63	1	1	7	5	6	7	6	5	5	3	6	7	7	7			1
R_s7hbtmNGXhJeBs5	2	5	2.66666666666667	5	1	5	3	63	1	1	5	5	5	3	2	3	6	6	7	5	5	5			1
R_2E3LpDQfa2n80ik	2	5	5.66666666666667	5	1	5	3	64	2	1	7	4	4	5	5	7	5	6	7	5	5	5			1
R_cHfV4KkPdnI9VK1	2	4.33333333333333	6	6	1	5	3	64	1	1	5	4	4	7	5	6	4	4	4	6	6	6			1
R_3LhsQ885DNS1vXz	2	5	4	4.33333333333333	1	5	3	66	1	1	5	5	5	4	4	4	4	3	5	4	5	4			1
R_3fZC7HPmX5IJHBJ	2	7	7	6.33333333333333	1	5	3	87	1	1	7	7	7	7	7	7	7	6	7	6	7	6			1
R_D5GctBo54MRvycp	2	4.33333333333333	4	4.66666666666667	1	5	1	38	1	4	5	4	4	4	4	4	5	5	5	5	5	4			1
R_xxE4hWntvMxDxMB	2	7	6.66666666666667	7	1	5	1	40	2	1	7	7	7	7	7	6	4	5	7	7	7	7			1
R_12RXQsQAk38OeNl	2	5	5.33333333333333	5.66666666666667	1	5	1	42	2	1	5	5	5	6	5	5	6	6	6	5	6	6			1
R_3O1FGoekF8wh2UF	2	6.33333333333333	6.33333333333333	4.66666666666667	1	5	2	47	1	1	7	6	6	7	6	6	4	4	7	5	5	4			1
R_3oZuWdGNAJQdOg8	2	5.33333333333333	6	5.66666666666667	1	5	3	49	2	1	6	5	5	7	5	6	5	5	7	6	6	5			1
R_TjxeamD0FUl9841	2	6	6	7	1	5	3	55	1	1	7	5	6	6	6	6	5	5	7	7	7	7			1
R_2VqFnsVc0hWg6Ik	2	5.33333333333333	4.33333333333333	6.33333333333333	1	5	3	55	1		5	6	5	4	4	5	5	5	6	6	6	7			1
R_yPhckBO8cY5QPe1	2	2	2.33333333333333	2	1	5	3	60	2	4	2	2	2	2	2	3	2	2	3	2	2	2			1
R_25syv222NNHj2T8	2	5	2.33333333333333	3.66666666666667	1	5	3	62	1	1	5	5	5	3	2	2	3	3	5	3	3	5			1
R_3PiuxyhshdAMhbz	2	7	7	7	1	5	3	64	1	1	7	7	7	7	7	7	4	4	7	7	7	7			1
R_2QQa1Uk2auyyIoV	2	6	5	6	1	5	4	64	2	1	6	6	6	5	5	5	5	4	7	6	6	6			1
R_2QyP5J1kYloBKk8	2	7	6.33333333333333	6	1	5	3	65	1	1	7	7	7	7	6	6	2	2	7	6	6	6			1
R_BSBDTm6bZl5Onh7	2	6.33333333333333	6.33333333333333	4.33333333333333		3	1		1	1	7	6	6	7	7	5	6	6	6	4	4	5	5	2
R_3m1pmUoT5y7MA31	2	6	6.33333333333333	6		3	2	48	2	4	6	6	6	7	6	6	7	7	7	6	6	6	4	2
R_qC48AHXeuwhKBjj	2	6.33333333333333	5.66666666666667	6.33333333333333		3	2	70	1	1	7	6	6	7	5	5	4	5	7	6	7	6	4	3
R_1eK5i5Vlcl2LOUS	2	7	7	7		3	1	36	2	1	7	7	7	7	7	7	4	4	7	7	7	7	4	3
R_3Gw9UoOVzL97epw	2	4.66666666666667	4.33333333333333	5		3	1	64	1	1	6	4	4	4	4	5	5	5	5	5	5	5	4	4
R_1HjAcP9XdJkLBPm	2	4.66666666666667	5	4.33333333333333		3	3	50	2	4	6	4	4	6	4	5	6	4	7	4	6	3	4	1
R_1LogO1zx2wyVFc0	2	5	5.33333333333333	5.33333333333333		3	2	60	1	1	5	5	5	6	4	6	4	3	6	5	5	6	4	2
R_PBTPRRU5vephaMh	2	4.66666666666667	4.33333333333333	4.66666666666667		2	1	40	2	1	5	4	5	4	4	5	6	7	6	4	5	5	2	2
R_0rHNFly9L86mp0d	2	6	6.66666666666667	5.33333333333333		2	2	42	1	1	7	5	6	6	7	7	4	4	6	6	5	5	5	4
R_2tLmhJChrGnGHHh	2	6	6.33333333333333	7		2	3	56	1	1	7	6	5	7	6	6	6	6	7	7	7	7	1	2
R_2ATKfBta5Pafvlp	2	5.33333333333333	6	6		2	3	62	1	1	6	5	5	7	6	5	6	5	7	6	6	6	1	1
R_3hhCQtlf3Q0Tocx	2	5	5.66666666666667	5.33333333333333		2	2	65	1	1	5	5	5	7	5	5	5	5	7	5	6	5	3	1
R_2VfNlGhNK7oOOeb	2	4.66666666666667	4.33333333333333	4		2	4	67	2	1	5	5	4	4	4	5	4	4	7	5	2	5	3	1
R_2wtPRmECXIFfVVs	2	6.33333333333333	5.66666666666667	5.33333333333333	0	1	1	43	1	1	6	6	7	6	5	6	7	4	7	4	6	6	5	5	0
R_2dGxMAbSECTjeyu	2	4.33333333333333	4.66666666666667	4.33333333333333	0	1	1	47	1		5	4	4	5	4	5	4	4	6	4	5	4	5	4	0
R_2xyLbePQFrgX4MQ	2	1.33333333333333	1.33333333333333	1	0	1	3				2	1	1	1	1	2	2	2	4	1	1	1	3	1	0
R_2493nvXpwkLIO1J	2	4	4	4	0	1	2		2		4	4	4	4	4	4	5	4	5	4	4	4	4	4	0
R_1F2hHmTmfGMJyXz	2	5	5	5	0	1	3			1	6	4	5	6	5	4	6	4	7	5	5	5	5	5	0
R_2CcSQh9cW1itNkj	2	4	4	2.66666666666667	0	1	3	60	2	1	4	4	4	4	4	4	4	4	4	3	2	3	4	5	0
R_OPB7HSlgfRpncKl	2	4	3	4	0	1	1	37	1	1	6	3	3	4	2	3	6	5	7	4	4	4	1	2	0
R_33xtIYCYJQ1FQCD	2	4	2.66666666666667	4.33333333333333	0	1	1	38	1	1	5	3	4	2	3	3	4	4	6	4	5	4	3	4	0
R_1K8sftgWhPQ3hEO	2	5.33333333333333	5	5.66666666666667	0	1	1	39	1	1	6	4	6	5	5	5	5	6	6	6	6	5	4	1	0
R_PSfDOi5vLwt1yZb	2	7	6	6.66666666666667	0	1	2	40	2	1	7	7	7	7	6	5	5	6	6	6	7	7	4	4	0
R_3PtLW7JLffPLdor	2	5	6.33333333333333	5	0	1	2	40	1	1	7	3	5	7	5	7	5	5	7	5	5	5	4	3	0
R_eaifxleoJ1tksrn	2	3.33333333333333	2.66666666666667	2	0	1	1	41	2	1	4	3	3	2	2	4	3	2	2	2	2	2	5	5	0
R_31bgtzeqxxFaRR3	2	6.33333333333333	6.66666666666667	6.66666666666667	0	1	3	53	2	1	7	6	6	7	7	6	6	6	6	7	6	7	4	4	0
R_cZkU6XfuXnanRAd	2	6	6	6.33333333333333	0	1	3	53	1	1	6	6	6	7	6	5	5	5	7	6	7	6	5	5	0
R_2Xnhyfs5kz6Fxse	2	5.66666666666667	5	5	0	1	2	54	1	1	6	5	6	6	5	4	3	4	5	5	5	5	2	1	0
R_3HHdtlOzZtKB78p	2	4.33333333333333	5	5	0	1	4	57	2	1	5	4	4	5	5	5	5	5	5	5	5	5	4	1	0
R_3D7PFEptEpDOlt8	2	5	5	4.66666666666667	0	1	3	66	1	1	5	5	5	5	5	5	5	5	5	4	5	5	5	4	0
R_3ReDwJ8uYjo9Hjx	2	5.33333333333333	5.33333333333333	5	0	1	3	66	1	1	6	5	5	5	5	6	6	7	7	5	5	5	5	5	0
R_2D6LrAlVwWDJS2U	2	6	6.66666666666667	6	0	1	3	68	1	1	6	6	6	7	7	6	6	4	7	6	6	6	3	1	0
R_WxIGpmVW4yAbwtP	2	6	6	5.33333333333333	0	1	3	70	2	1	6	6	6	6	6	6	4	5	6	5	5	6	4	1	0
R_2wHnwp5z33LHnEC	2	4	4.33333333333333	4.33333333333333	0	1	4	78	1	1	4	4	4	5	4	4	4	4	5	4	5	4	5	5	0
R_1OOFO46QXB9t7ZG	2	2.33333333333333	1.66666666666667	3.66666666666667	0	1	2	44	1	4	2	3	2	1	1	3	5	4	7	4	3	4	4	4	0
R_3nipaQahU1TNKE3	2	6	4.66666666666667	5	0	1	3	66	1	1	6	6	6	5	5	4	2	2	6	6	5	4	4	5	0
R_1obCmeem4qUH0p7	2	4	5	5	0	1	1		2	1	4	4	4	6	4	5	5	5	4	4	6	5	5	5	0
R_2q1uie2k0kn1kfz	2	5.33333333333333	5.33333333333333	6.66666666666667	0	1	1	39			7	4	5	5	5	6	5	6	7	6	7	7	5	5	0
R_qXcq9xFJIMHLimd	2	6	4.66666666666667	5	0	1	2	40	1	1	6	6	6	6	4	4	5	5	6	5	6	4	3	2	0
R_2VQlhVDNpaKNuJh	2	7	7	7	0	1	2	43	2	1	7	7	7	7	7	7	7	4	7	7	7	7	3	2	0
R_1IcrYQn4IpQMfZ0	2	6.66666666666667	6.33333333333333	6	0	1	2	54	2	1	7	7	6	7	6	6	6	6	6	6	6	6	4	4	0
R_1omPLTkLfjGesJ2	2	4	4	4	0	1	2	56	1	1	4	4	4	4	4	4	5	5	5	4	4	4	4	5	0
R_TdxgbKiFPFOC6Ot	2	5.33333333333333	5	5	0	1	3	77			6	5	5	6	4	5	5	5	6	5	5	5	3	2	0
R_1FLN65hDhxQ7tYU	2	4	4	4		4					6	2	4	4	4	4	2	2	6	4	4	4
R_T63FmB7cwcFlWp3	2	7	6	5.33333333333333		4	3	51			7	7	7	7	4	7	4	4	7	6	6	4
R_3mklqCVdNC8UTMA	2	4	4.66666666666667	4.33333333333333		4	3				4	4	4	5	5	4	1	1	7	5	4	4
R_AbrqlMcb1EJGVWN	2	4	2	4		4	1	49	1		5	3	4	2	2	2	2	2	2	4	4	4
R_cZUzqbO1XD5siyd	2	4	3	3.33333333333333		4	2		1	4	4	4	4	3	3	3	4	4	4	4	3	3
R_10HQzW4LtLzrPZa	2	6	6	6		4	3	46	1	1	6	6	6	6	6	6	6	6	6	6	6	6
R_2OUyq30cxcs74mU	2	4	4	4.66666666666667		4	2	46	1	4	4	4	4	4	4	4	6	6	6	4	6	4
R_5vjQbHAfu3L3JpD	2	7	7	7		4	1	48	1		7	7	7	7	7	7	4	4	7	7	7	7
R_2udMEIYdDXKD8A1	2	4.33333333333333	4	4.66666666666667		4	3	49	2	1	5	4	4	4	4	4	4	4	4	5	5	4
R_BJvvcOLLv6kviSZ	2	5.66666666666667	5.66666666666667	5.66666666666667		4	3	54	1	1	6	5	6	6	5	6	3	5	6	5	6	6
R_3RdyxuQovLNvJo5	2	7	6.33333333333333	7		4	3	60	1	1	7	7	7	7	6	6	6	7	7	7	7	7
R_cSWnBJwSInAIwbT	2	5	5.33333333333333	4.66666666666667		4	3	74	1	1	5	5	5	6	5	5	4	4	3	6	4	4
