# Supplementary material for: Are scientists biased against Christians? Exploring real and perceived bias against Christians in academic biology
Source: PLoS One. 2020 Jan 29;15(1):e0226826. doi: 10.1371/journal.pone.0226826 (PMC6988906; doi:10.1371/journal.pone.0226826)
Supplement: S3 Data — (CSV) [file pone.0226826.s014.csv]

ResponseId	Condition	competence	hireability	likeability	Atheist_Christian	religion	Religion_all	Age	Position	Gender	race	Religiosity_1	Religiosity_2	Competence_1	Competence_2	Competence_3	Hireability_1	Hireability_2	Hireability_3	Likeability_1	Likeability_2	Likeability_3
R_1JXj7lvSYLbLDH6	1	5.33333333333333	5.33333333333333	5.66666666666667			10	41	1	1	1	3	3	6	5	5	6	5	5	6	6	5
R_3kcxifKc5XEnmPr	0	7	7	7			10	47	1	1		4	2	7	7	7	7	7	7	7	7	7
R_1DRN9IYNOR5l8gy	0	6	5	4			10	55	3	1	1	3	1	7	6	5	6	4	5	4	4	4
R_3J2Uu7VCey2fHHI	0	6	5.33333333333333	6			10	58	2	1	1	4	1	6	6	6	6	5	5	6	6	6
R_2D0TgnJZqwAXX7A	1	4.33333333333333	3.33333333333333	3.66666666666667			15	57	3					5	4	4	4	3	3	4	4	3
R_2cwWDYIn7JVZKGR	1	4	4.33333333333333	4.33333333333333			15		2					4	4	4	5	4	4	4	5	4
R_1r2P1C60ZpDQkKW	1	4	3.33333333333333	4.66666666666667			15		1	2				4	4	4	2	3	5	5	5	4
R_r1hW8bxfDgAHWX7	1	4	3.66666666666667	3			15							6	2	4	4	3	4	3	4	2
R_10rryQbqgbDbTqF	1	2.66666666666667	3	3.33333333333333			15							2	3	3	3	3	3	3	4	3
R_1eFTEYDDMIQRZxR	1	2.33333333333333	3.66666666666667	3.66666666666667			15							3	2	2	3	3	5	2	5	4
R_2fizVTbgQsw9D9w	1	4.33333333333333	5	4			15							5	4	4	6	4	5	4	4	4
R_1hNjNMeEpzXwMNS	1	2.66666666666667	2.33333333333333	4.66666666666667			15							4	2	2	2	2	3	4	4	6
R_1meLjHEiXhhWNKN	1	3.33333333333333	4	4.66666666666667			15							3	5	2	6	2	4	6	6	2
R_rfkM6b99sPIKhjj	1	5.66666666666667	5.66666666666667	5.33333333333333			15							5	6	6	6	6	5	5	5	6
R_1q89RwAPROZHG4U	1	6	6	6.33333333333333			15							6	6	6	6	6	6	6	6	7
R_30f1hqsXn404dN9	1	6	6.66666666666667	7			15							6	6	6	7	6	7	7	7	7
R_2QFpK7kr6Ev5NME	1	4.33333333333333	4	5			15	63	3	1	1			5	4	4	4	4	4	5	5	5
R_3PYOJLb0jCpygf2	1	7	6.33333333333333	6			15	54	3	1	1			7	7	7	7	7	5	4	7	7
R_2o9rV9DKcOPBo9b	1	4.33333333333333	4	3.33333333333333			15	60	3	1	1			5	4	4	4	4	4	4	3	3
R_1ItJkV9l7NeFWb1	1	4.33333333333333	4	4			15	64	3	1	1			5	4	4	4	4	4	4	4	4
R_1HLYK8RdKNstcqJ	1	6	6	4.66666666666667			15	58	3	1	1			7	5	6	6	6	6	4	5	5
R_3j2Ue4POq1nEB1H	1	4.66666666666667	4.66666666666667	4.66666666666667			15		1	1	1			6	4	4	5	3	6	5	5	4
R_1IKRTqJDHSpG9kb	1	5.33333333333333	5	4			15	37	1	2	1	3	3	6	5	5	6	5	4	4	3	5
R_5jnVI94JSMyntTP	1	5.66666666666667	6	6			15	46	1	1	1			6	5	6	6	6	6	6	6	6
R_Y6yCFZEbRLCqUFz	0	1	1	1			15	56	2	1		3	3	1	1	1	1	1	1	1	1	1
R_XodwpQvdR0ZMnRv	0	4.66666666666667	5.33333333333333	5			15		1					4	5	5	5	5	6	5	4	6
R_24fani6dcDBcq3d	0	2.66666666666667	2	1.66666666666667			15							4	2	2	3	1	2	2	2	1
R_3nTUUjvsUUmGMQd	0	3	3.33333333333333	1.66666666666667			15							3	3	3	3	3	4	2	2	1
R_1hZ1N7eLZzY8J9L	0	5.33333333333333	2.66666666666667	2			15							6	5	5	2	2	4	2	2	2
R_1dc6vru1cnpkzAc	0	1.33333333333333	1.33333333333333	2.33333333333333			15							2	1	1	1	1	2	4	2	1
R_2RWFpw8p4ik8klG	0	3	2.33333333333333	2.33333333333333			15							5	2	2	1	2	4	2	3	2
R_3kNSI89CH4v3Xv7	0	4	2.33333333333333	2.66666666666667			15							5	3	4	2	2	3	3	3	2
R_8JvtI5CJBBXCRgd	0	4	2.33333333333333	3.33333333333333			15							4	4	4	3	2	2	3	3	4
R_3dYW4Qr80wWKkyI	0	4.33333333333333	3	3.33333333333333			15							5	4	4	3	3	3	3	4	3
R_2BsWiyO2VJbQnC3	0	4	4	3.33333333333333			15							5	3	4	4	3	5	3	4	3
R_2CTWLjZg7zmeGHH	0	5	5	3.33333333333333			15							6	4	5	5	5	5	4	3	3
R_2dAoJxn43vyosM4	0	4	3.33333333333333	4			15							4	4	4	3	3	4	4	4	4
R_1ieQXcCmSxU0Ngy	0	3.33333333333333	3.33333333333333	4.33333333333333			15							4	3	3	4	3	3	4	5	4
R_3hABMh4h5Tbl1EH	0	6	6	5			15							6	6	6	7	5	6	5	5	5
R_125ais4SmNAk0DQ	0	5.33333333333333	5.66666666666667	6			15							6	5	5	7	5	5	6	6	6
R_1DwYr0s5koTzW3A	0	5.33333333333333	6	6.66666666666667			15							6	5	5	6	6	6	6	7	7
R_vfb1WWtNYwqlSNP	0	3.66666666666667	3.66666666666667	4.66666666666667			15	46	3	2	1	3	3	4	3	4	3	4	4	5	5	4
R_3hgUuGhsJRYDhDH	0	5.33333333333333	5.66666666666667	4.66666666666667			15	53	3	2	1			5	6	5	7	5	5	4	6	4
R_1CpgGxlgdGrr8zQ	0	5.33333333333333	5.66666666666667	6			15	52	3	1	1			6	5	5	7	5	5	6	6	6
R_3rMb37j0ektBkKU	0	3.33333333333333	4	3.66666666666667			15	51	3	2	1	1	1	4	3	3	4	3	5	4	4	3
R_3FUl5wLRafVFut2	0	4.33333333333333	4.33333333333333	4.66666666666667			15		3	2	1			5	4	4	4	3	6	6	4	4
R_27kd75m975pzri8	1	5	5.33333333333333	5.66666666666667	0	1	1	47	3	1	1	4	4	5	4	6	6	5	5	6	5	6
R_2Cmt6KRaf6lZg3r	1	6.33333333333333	6	6.33333333333333	0	1	1	60	3	2	1	5	5	6	7	6	6	6	6	6	6	7
R_xrZlSug0n7pc3dv	1	5	4	7	0	1	1	65	3	1	1	3	1	7	4	4	4	4	4	7	7	7
R_W742uJ8OafMCyqt	1	2.33333333333333	2.66666666666667	3.33333333333333	0	1	1	52	2	1	1	5	5	2	2	3	3	2	3	2	4	4
R_3HHWPZDNL1GFFrW	1	5.66666666666667	5.66666666666667	5	0	1	1	41	2	1	1	4	4	6	6	5	6	5	6	5	6	4
R_2QyCcVXG4tYEu18	1	4.66666666666667	4.66666666666667	5.66666666666667	0	1	1	42	2	2	1	4	2	6	4	4	5	4	5	5	7	5
R_ZE1V5N5CM1lcE3T	1	6	6	6	0	1	1	37	2	1	1	5	5	6	6	6	6	6	6	6	6	6
R_2t07VplfxA5XDyu	1	6.66666666666667	5.66666666666667	6.33333333333333	0	1	1	44	2	1	1	3	4	6	7	7	7	5	5	6	7	6
R_TpdLpIDvtpzQD2p	0	3.66666666666667	2	4	0	1	1	45	2	1		5	5	3	4	4	2	2	2	2	6	4
R_2rx5WpiW9oshLES	0	3.66666666666667	4	5.33333333333333	0	1	1	38	1			5	5	3	4	4	4	4	4	5	5	6
R_3Mye4wBlAQyUH3y	0	4.33333333333333	1	3	0	1	1	57	3	2	1	4	2	5	4	4	1	1	1	3	3	3
R_1LwaEIksz4veKxU	0	2.66666666666667	2.33333333333333	3.66666666666667	0	1	1	52	2	2	1	4	1	4	2	2	3	2	2	3	3	5
R_2RX2ofi24oGywmp	0	5.66666666666667	5	6	0	1	1	39	2	2	1	3	4	6	5	6	5	5	5	6	6	6
R_3nJmDWjgbVGLvFW	0	4.66666666666667	4.66666666666667	4.66666666666667	0	1	1	38	2	1	1	3	3	6	4	4	5	4	5	4	5	5
R_VKLNtpT2ZQ7VTWh	0	4.66666666666667	4.66666666666667	5.66666666666667	0	1	1	45	2	2	1	3	2	6	4	4	5	4	5	7	6	4
R_2yqpiJ6KLMGp4Et	0	5	5.33333333333333	6	0	1	1	51	2	1	1	4	5	5	5	5	6	5	5	6	6	6
R_1db4kAs2hfPsgdc	0	3	2.66666666666667	3.33333333333333	0	1	1	38	1	1	1	4	3	3	3	3	2	2	4	3	3	4
R_3k4AW3KKP7j8pAK	0	5.33333333333333	5	4	0	1	1	34	1	1	1	4	4	6	5	5	5	5	5	4	4	4
R_2dooav6B1Zb7cbb	0	4.33333333333333	5.33333333333333	5.33333333333333	0	1	1	33	1	1	1	4	3	5	3	5	6	5	5	5	5	6
R_3MijjladxTjNURC	0	5.33333333333333	5.66666666666667	5.33333333333333	0	1	1	44	1	2	1	3	1	6	5	5	7	5	5	5	6	5
R_1dKugNFvTCeTOTe	0	6.33333333333333	6.33333333333333	6	0	1	1	32	1	1	1	3	1	7	6	6	7	6	6	6	6	6
R_eKeRtZGozG31odP	0	6.33333333333333	6.66666666666667	6.66666666666667	0	1	1	38	1	1	1	4	4	7	6	6	7	7	6	7	7	6
R_Twuw0VJHcMphaUx	0	5	5	5	0	1	1	52	3	1	2	4	2	5	5	5	5	5	5	5	5	5
R_2uQD9pKgVxTpGMH	0	6.33333333333333	6.33333333333333	6.33333333333333	0	1	1	36	1	2	5	4	5	6	6	7	7	6	6	6	7	6
R_1FEY0Ne01fdGy6c	1	6	6	6	0	2	2	41	1	1	4	4	4	6	6	6	6	6	6	6	6	6
R_2WwftYaH5uCd4Lj	0	4.33333333333333	4.33333333333333	4.66666666666667	0	2	2	41	3	1	1	3	2	5	4	4	5	4	4	5	4	5
R_1ODIKL7f1PfEWUu	0	1.66666666666667	1.66666666666667	5	0	2	2	39	2	1	4	5	5	3	1	1	1	1	3	5	5	5
R_1mKNUHX3AtPO8K3	0	5.33333333333333	5.66666666666667	6	0	2	3		2	1		4	4	6	5	5	7	5	5	6	6	6
R_3fKb5J5kta9RU0g	1	5.66666666666667	4.66666666666667	5.33333333333333	0	2	5	48	3	2	1	5	5	7	5	5	4	5	5	4	6	6
R_3EXeyyjRYDfFEhk	1	5.66666666666667	5.33333333333333	6	0	2	5	60	3	1	1	5	3	6	5	6	6	4	6	6	6	6
R_1Fn8YIyIkJHRtoA	1	5.66666666666667	6.33333333333333	6.66666666666667	0	2	5	57	3	1	1	5	5	7	5	5	7	6	6	7	7	6
R_4SHTHdVnqIO7lrr	1	6.33333333333333	6.33333333333333	7	0	2	5	59	3	1	1	4	4	7	6	6	7	6	6	7	7	7
R_3VGzjJBQDylyh9L	1	5	4	4.33333333333333	0	2	5	46	3	1	1	4	4	7	4	4	4	4	4	4	5	4
R_dmAO4zA2pEWZLDX	1	6	6.66666666666667	6	0	2	5	55	3	1	1	4	5	6	6	6	7	6	7	6	6	6
R_1g0BsRKPiFQ2N9g	1	7	6.33333333333333	7	0	2	5	47	3	2	1	3	4	7	7	7	7	6	6	7	7	7
R_3qCHVDdHHo4Lfue	1	5	5	5	0	2	5	43	2	1	1	5	1	5	5	5	5	5	5	5	6	4
R_1JJ81M7FS1TDf6g	1	6	5.66666666666667	5.33333333333333	0	2	5	30	1	2	1	3	4	6	6	6	6	5	6	5	5	6
R_1n6CsYuJHK0uHyK	1	3	2.66666666666667	3	0	2	5	41	1	1	1	4	2	3	3	3	3	2	3	3	3	3
R_3oI3kdCivOR4JRO	1	5	5.66666666666667	5	0	2	5	53	3	1	3	3	1	7	4	4	7	5	5	5	6	4
R_1QFSwywKHemlvnH	1	5	4	5.33333333333333	0	2	5	40	2	1	4	5	5	7	4	4	4	4	4	5	6	5
R_1PXGMwuGXzVOaJv	1	6	6	6	0	2	5	38	1	1	4			7	5	6	7	5	6	6	6	6
R_0ik9g6v66RzClln	0	6	6	6	0	2	5	47	3	1		4	3	6	6	6	6	6	6	6	6	6
R_cCqUnLaItJehX69	0	4.33333333333333	4.33333333333333	5	0	2	5		1	2		4	4	5	4	4	5	4	4	5	5	5
R_1KqGfxWedARYG9k	0	5.66666666666667	5.66666666666667	5.66666666666667	0	2	5	53	3	1	1	2	2	6	5	6	7	5	5	5	7	5
R_3ISifXRr70sC6eV	0	5.66666666666667	6	6	0	2	5	57	3	1	1	4	3	6	6	5	6	6	6	6	6	6
R_3Le7wpA2vjXQVKK	0	5.33333333333333	5.33333333333333	5	0	2	5	62	3	1	1	4	1	6	5	5	6	5	5	5	5	5
R_1mkofaIu6X1RvCI	0	6	6	6	0	2	5	64	3	2	1	5	5	6	6	6	6	6	6	6	6	6
R_3GDP4F4Gx3hwdIR	0	4.66666666666667	3.66666666666667	5	0	2	5	37	1	1	1	5	5	5	4	5	4	4	3	5	5	5
R_2vdhHCGbp63vQtc	0	6.33333333333333	6	6	0	2	5	36	1	1	1	4	2	7	6	6	7	6	5	6	6	6
R_2a9PyZ3uY8rZpoK	0	4	4	4	0	2	5	39	1	2	1	3	1	5	3	4	4	4	4	4	5	3
R_1hyBargcXvEjogi	0	5.33333333333333	5.66666666666667	5	0	2	5	39	1	1	1	3	3	6	4	6	7	5	5	5	4	6
R_1LqGgNLkJQEP3e2	0	5	5	5	0	2	5	45	2	2	4	5	5	5	5	5	5	5	5	5	5	5
R_2zvamD2CqGn72Ab	1	5.66666666666667	5.66666666666667	6	0	2	10	45	3	2	1	2	3	7	5	5	6	6	5	7	5	6
R_1g2BGBvFEpabdHm	1	4	4.33333333333333	5		3	6	60	3	2	1	3	2	6	3	3	5	3	5	5	5	5
R_9RnnGZPxqtlInUB	1	4	4.66666666666667	5		3	6	50	3	1	1	3	4	5	3	4	5	4	5	5	6	4
R_3qP3IQw7Htd33DP	1	3.66666666666667	3	5.33333333333333		3	6	65	3	2	1	3	3	5	2	4	3	3	3	7	6	3
R_AioylmFiv8PMvyV	1	5	5.33333333333333	5.33333333333333		3	6	33	1	1	1	1	1	5	5	5	6	5	5	5	5	6
R_3p2SoM9LkaOFQZ5	1	5	4.66666666666667	6		3	6	38	1	2	1	4	3	6	4	5	5	4	5	6	6	6
R_1ruHkKZaunKxgNx	0	3	2.66666666666667	2.33333333333333		3	6	55	3	2	1	2	1	3	3	3	2	2	4	3	2	2
R_2S1PWW0uUbpjE9U	0	4.66666666666667	5.33333333333333	4.33333333333333		3	6	64	3	1	1	3	2	5	5	4	6	5	5	5	4	4
R_1EZod7nQNJySChX	0	6	6	6		3	6	71	3	1	1	5	5	6	6	6	6	6	6	6	6	6
R_1FyutAJkkdWj68d	0	7	5	7		3	6	40	3	2	1	4	2	7	7	7	7	7	1	7	7	7
R_2XnA3zQyrToQR3D	0	7	6	5.66666666666667		3	6	40	2	2	1	1	1	7	7	7	7	6	5	6	6	5
R_3PF7fobriZJ5jVx	0	4.33333333333333	4.66666666666667	5.66666666666667		3	6	48	2	2	1	4	2	5	4	4	5	5	4	5	6	6
R_82qgaD7cARC5eU1	0	6.33333333333333	6.33333333333333	5.66666666666667		3	6	48	2	1	1	3	1	7	6	6	7	6	6	6	6	5
R_1N4cYUYuLqiTGEx	0	4.66666666666667	4.66666666666667	3.33333333333333		3	6	35	1	2	1	4	1	6	4	4	4	4	6	4	3	3
R_211e4AtFITlVGVF	0	4	4.33333333333333	4.33333333333333		3	6	25	1	1	5	3	2	5	4	3	4	4	5	4	4	5
R_3HXmKVFBamdZWFA	0	4.33333333333333	4	4		3	6	50	3	1	5	4	2	5	4	4	4	4	4	4	4	4
R_u1S1N20jdh2n4WZ	1	5	6.33333333333333	5.33333333333333		4	7	35	1	1	4	2	2	6	4	5	7	6	6	5	6	5
R_10rw4UObll0mnuz	1	5.33333333333333	5	5		4	8	36	1	1		4	4	6	5	5	5	4	6	5	5	5
R_1LhAKTjyA6GgVeM	0	4.66666666666667	5.66666666666667	6		4	8	36	1	1		4	4	5	4	5	5	5	7	6	6	6
R_1eXj51JkLVGGQoT	1	6	6	5.66666666666667		4	9	52	3	1	4	3	3	6	6	6	6	6	6	5	6	6
R_1DuTlyIWEG0Hfyh	1	5.66666666666667	5.66666666666667	5		4	9	49	1	2	4	3	3	5	6	6	5	5	7	5	5	5
R_C3lih7nOee0n3dD	0	3	3.33333333333333	4.33333333333333		4	9	41	2	1	4	3	3	4	3	2	3	3	4	3	7	3
R_1FFL7w3KHHhMJ1f	0	4	2.66666666666667	5.33333333333333		4	9	33	1	1	4	2	1	4	4	4	2	2	4	4	6	6
R_1GZVyfl277lxZAc	1	6.66666666666667	6.33333333333333	6		5	10	41	2	1	1	4	1	6	7	7	7	7	5	6	6	6
R_1rcTOrjcryBF5aq	1	6	6	4.66666666666667	1	5	11	79	3	1	1			6	6	6	6	6	6	5	5	4
R_R4aUcTY1yXqCZ5D	1	4	3	4	1	5	11	54	3	1	1			4	4	4	3	3	3	3	5	4
R_1H6ufg9HMx950c7	1	4	4	4	1	5	11	61	3	1	1			4	4	4	4	4	4	4	4	4
R_3punELn2WAFlaHI	1	4.33333333333333	4.66666666666667	4.66666666666667	1	5	11	48	3	1	1			5	4	4	5	4	5	4	5	5
R_1plfnjJSBkDHAu2	1	5	4.66666666666667	5	1	5	11	65	3	2	1			5	5	5	5	4	5	5	5	5
R_3nSpg4hXwGSbN6C	1	5	5.33333333333333	5	1	5	11	60	3	1	1			5	5	5	6	5	5	5	6	4
R_1hWIN55c9M7cd9d	1	4.66666666666667	5	5.66666666666667	1	5	11	76	3	1	1			5	4	5	5	5	5	5	6	6
R_2vhKIRcWRgOHa6Y	1	3.33333333333333	3	6	1	5	11	42	3	1	1			4	3	3	3	2	4	6	6	6
R_TuusRT2BbpnyT05	1	4.33333333333333	5.33333333333333	6	1	5	11	64	3	1	1			5	4	4	5	5	6	6	6	6
R_3Gr0SY3qGXyLUbH	1	5.66666666666667	5.33333333333333	6	1	5	11	60	3	2	1			7	5	5	6	5	5	6	6	6
R_3HpjacQ3NgiQrNc	1	7	6.66666666666667	7	1	5	11	46	3	2	1			7	7	7	7	7	6	7	7	7
R_2xSob3E4LZVRPqM	1	3.33333333333333	3.33333333333333	5	1	5	11	55	3	1	1			6	2	2	2	2	6	7	6	2
R_vlaDZbp3uD2yFDr	1	5	4.66666666666667	5	1	5	11	50	3	1	1			5	5	5	4	4	6	5	6	4
R_3hsytSS5yg5O2bj	1	5.33333333333333	5	5.33333333333333	1	5	11	48	3	2	1			7	4	5	6	4	5	5	6	5
R_RaWDwKFYSZBkwKJ	1	3.33333333333333	6.33333333333333	6.33333333333333	1	5	11	55	3	1	1			6	2	2	6	6	7	6	7	6
R_bmFVUx3sDpXANqx	1	4.33333333333333	2.66666666666667	5	1	5	11	42	2	1	1			5	4	4	3	2	3	6	6	3
R_2xJBjlIT9e96VEd	1	5	5.66666666666667	5	1	5	11		2	1	1			6	4	5	6	5	6	5	5	5
R_1ovTGV9eoMNdilJ	1	3.66666666666667	2.33333333333333	4	1	5	11	38	2	1	1			5	3	3	2	2	3	4	4	4
R_12FpAJRd9q5Ryjy	1	5.33333333333333	4.66666666666667	4.33333333333333	1	5	11	46	2	1	1			6	5	5	5	4	5	5	4	4
R_2DZjPgVQybp8V53	1	5	5.33333333333333	4.66666666666667	1	5	11	45	2	1	1			5	5	5	5	5	6	5	5	4
R_11Yo0Z6PqF04bQP	1	6	5.33333333333333	4.66666666666667	1	5	11	49	2	1	1			6	6	6	6	5	5	4	4	6
R_3kCfhrWpJ6dsB1T	1	5.66666666666667	6.33333333333333	6.33333333333333	1	5	11	42	2	1	1			6	5	6	7	6	6	6	6	7
R_1rqzncfmxitKUjv	1	3.66666666666667	3.33333333333333	4.66666666666667	1	5	11	38	2	2	1			5	3	3	3	3	4	5	4	5
R_2ccsoj1DjZkwBVv	1	5.33333333333333	5.33333333333333	6	1	5	11	39	2	2	1			6	5	5	6	4	6	6	6	6
R_1etmOxiCcAx3wxb	1	5.33333333333333	5	3.66666666666667	1	5	11	39	1	1	1			6	5	5	6	4	5	4	4	3
R_YQbDDDDmDqKxfMJ	1	4.66666666666667	5	5	1	5	11	35	1	2	1			6	4	4	5	4	6	4	6	5
R_1K8ubnFJR0Y4zR5	1	5.33333333333333	4	5.66666666666667	1	5	11	35	1	1	1			5	6	5	4	3	5	5	6	6
R_2SwA4gUtDwGJGUU	1	6	6.66666666666667	6	1	5	11	35	1	1	1			6	6	6	7	7	6	6	6	6
R_1eCwTLJ19eYNdrA	1	7	6	6.33333333333333	1	5	11	34	1	2	1			7	7	7	6	6	6	6	7	6
R_2OZSSaZ7zrgwwbg	1	2.33333333333333	1.66666666666667	2.66666666666667	1	5	11	33	1	1	1			3	2	2	2	1	2	3	3	2
R_1KdsuNLxdXLYYNu	1	7	5.66666666666667	5.66666666666667	1	5	11	42	1	1	1			7	7	7	7	5	5	6	6	5
R_2WD785eZ7Pxq9X8	1	6.33333333333333	5.33333333333333	6	1	5	11	37	1	1	1			7	6	6	6	5	5	6	6	6
R_ysUjNpxnEu02P3H	1	7	5.33333333333333	5.66666666666667	1	5	11	35	1	2	1			7	7	7	7	4	5	5	5	7
R_1PbCQL1cD5GmNYg	1	5.66666666666667	5.66666666666667	5.66666666666667	1	5	11	38	1	1	5			6	6	5	6	6	5	6	6	5
R_10MFu0WmLwtp8Ba	0	3.66666666666667	3	4	1	5	11	77	3	1	1			5	3	3	3	3	3	5	4	3
R_6FQ28wH16WhKmDT	0	5.66666666666667	5.33333333333333	5.66666666666667	1	5	11	48	3	2	1			7	5	5	5	5	6	6	5	6
R_27pyidow8BcsEHP	0	4	2	3	1	5	11	43	3	1	1			5	4	3	2	2	2	3	3	3
R_2OYZwEVQXpuerWL	0	4	2.33333333333333	3.33333333333333	1	5	11	56	3	1	1			6	3	3	2	2	3	4	2	4
R_xmtQpvHPxUc6EXD	0	4	4	4	1	5	11	54	3	1	1			4	4	4	5	3	4	4	4	4
R_5zJx7jW2swjJtpn	0	4.33333333333333	4.33333333333333	4.33333333333333	1	5	11	64	3	2	1			5	4	4	5	4	4	5	4	4
R_DFYHzrj1wqCHRu1	0	5	3.33333333333333	4.66666666666667	1	5	11	47	3	1	1			6	5	4	3	3	4	5	4	5
R_0xsRqhmbx7UIxIR	0	5	5	5	1	5	11		3	1	1			5	5	5	5	5	5	5	5	5
R_3D0CS8Jbj3OOdbD	0	6	6.33333333333333	6.66666666666667	1	5	11	55	3	2	1			6	6	6	7	6	6	7	7	6
R_2BkxzPiMt1Xfdaq	0	2.66666666666667	2.33333333333333	2.33333333333333	1	5	11	60	3	1	1			4	2	2	2	1	4	3	2	2
R_3rSdLreugxC4xr5	0	5	3	2.33333333333333	1	5	11	60	3	1	1			5	5	5	2	2	5	2	2	3
R_1QL62goHzPHrNNH	0	4	1.66666666666667	2.66666666666667	1	5	11		3	1	1			4	4	4	2	1	2	4	2	2
R_CaDiDivhSV2G3Yt	0	4	3.66666666666667	3	1	5	11	60	3	1	1			4	4	4	3	4	4	3	3	3
R_2EskHrUBkHfpvRS	0	3.66666666666667	2.66666666666667	2	1	5	11	41	2	2	1			4	4	3	3	2	3	2	2	2
R_3UgSjldRp6iJHgt	0	7	5.66666666666667	6	1	5	11	45	2	2	1			7	7	7	7	6	4	6	6	6
R_1gFu5hhup5QEyyp	0	2	3	3.33333333333333	1	5	11	43	2	2	1			2	2	2	5	2	2	2	4	4
R_27OSFQHNdgsCPJs	0	4.66666666666667	5	4	1	5	11	48	2	2	1			5	4	5	6	4	5	4	4	4
R_3g5XVX3i3pYIjE1	0	5.33333333333333	2.33333333333333	1	1	5	11	33	1	2	1			6	5	5	1	1	5	1	1	1
R_29jmhnlPPPP2ir6	0	5	3	2.66666666666667	1	5	11	40	1	1	1			6	5	4	3	3	3	3	3	2
R_1ClSJqL186LDrVC	0	4.33333333333333	4.66666666666667	4	1	5	11	36	1	1	1			6	4	3	6	4	4	4	4	4
R_s4GxlIbHfz3loYh	0	5.33333333333333	4.33333333333333	2.66666666666667	1	5	11	53	1	1	1			6	5	5	5	4	4	3	3	2
R_1nW4Qb2BoXYszQf	0	5.33333333333333	5.66666666666667	4.33333333333333	1	5	11	38	1	2	1			6	4	6	7	5	5	5	4	4
R_1QFT17f1WawNNok	0	2	2.66666666666667	2.33333333333333	1	5	11	46	1	1	4			2	2	2	2	2	4	2	2	3
R_1gvFZhX4LuEctzB	0	4.66666666666667	5	5.33333333333333	1	5	11	42	1	2	4			5	5	4	6	4	5	5	5	6
R_1d0OTJDe2Ef4VNF	0	5	5.33333333333333	5.66666666666667	1	5	11	35	1	1	4			6	4	5	6	5	5	5	6	6
R_vjd3mE2WPl5Cxrj	1	6.33333333333333	6.33333333333333	6.66666666666667		5	12	67	3	1	1			7	6	6	7	6	6	6	7	7
R_2Uhc3Q7QGhFqXc5	1	5	5	7		5	12		3	2	1			7	4	4	7	4	4	7	7	7
R_3kA1F10YPQDgLhg	1	6	6	6		5	12	48	3	2	1			6	6	6	6	6	6	6	6	6
R_2TXXsJXU0tMDVtg	1	5.66666666666667	6	5.33333333333333		5	12	67	3	1	1			6	5	6	7	6	5	5	6	5
R_1k21glweE4rmbxC	1	4	3.66666666666667	5.66666666666667		5	12	44	3	1	1			6	3	3	4	4	3	5	6	6
R_2dZqGONEIpSG9AB	1	5	4.33333333333333	6		5	12	45	3	2	1			6	5	4	4	4	5	6	6	6
R_8pS21mQ51oHxCi5	1	6.33333333333333	5.33333333333333	6		5	12	52	3	2	1			7	6	6	6	5	5	6	6	6
R_Uloj9vtK6nAAFZT	1	5	4	4.33333333333333		5	12	40	2	1	1			6	4	5	4	4	4	4	4	5
R_24cvGmHxEmmSnh7	1	6	5.66666666666667	6		5	12	43	2	1	1			6	6	6	6	5	6	6	6	6
R_3sts91yE6LBuFVr	1	4.66666666666667	5	5.66666666666667		5	12	42	2	2	1			6	4	4	6	5	4	6	6	5
R_3kpKvpYmoC98cTF	1	4.66666666666667	5.33333333333333	6.33333333333333		5	12	32	1	2	1			6	4	4	6	4	6	6	6	7
R_1lzBTfCk4RfVkwz	1	4	4	4		5	12	38	1	1	1			4	4	4	3	3	6	4	4	4
R_1imsDaI39oQZFkH	1	4.66666666666667	4	4		5	12	42	1	2	1			6	4	4	4	4	4	4	4	4
R_24kh9ns3CMfxmDK	1	5	5.66666666666667	7		5	12	33	1	2	1			7	4	4	7	4	6	7	7	7
R_2tbZRI3bm0F7VBh	1	6.66666666666667	7	7		5	12	40	1	2	1			7	6	7	7	7	7	7	7	7
R_3PpgJNAvPLx6sPN	1	4.33333333333333	3.33333333333333	3.33333333333333		5	12	44	1	1	1			5	4	4	4	3	3	3	3	4
R_1l9QdF4dBgvIJz7	1	3	2	4		5	12	35	1	2	1			5	2	2	2	2	2	4	4	4
R_Ojr4VS1LU2JCvVT	1	3.33333333333333	2	4		5	12	37	1	1	1			4	3	3	2	2	2	4	3	5
R_A58SMjSCkyAGk5H	1	6	6	4		5	12	33	1	2	1			7	5	6	7	5	6	4	4	4
R_2ZVcf8YB2DK7O8T	1	6	5.33333333333333	5.33333333333333		5	12	41	1	2	1			6	6	6	7	5	4	6	6	4
R_3Hw9aRMTnlbJf3Y	1	6	5.66666666666667	5.66666666666667		5	12	35	1	1	1			6	6	6	6	5	6	6	6	5
R_2EnJCaHW6yNDuh0	1	5.66666666666667	6	6		5	12	41	1	1	1			6	5	6	6	6	6	6	6	6
R_D7XP8gtcRThvItP	1	6.33333333333333	5.33333333333333	7		5	12	34	1	2	1			6	7	6	6	6	4	7	7	7
R_1MJQD9GO6aHY045	1	5	6.33333333333333	5.33333333333333		5	12	48	3	1	4			6	5	4	7	6	6	4	6	6
R_29gIeurcaNrjqZG	1	4.66666666666667	5.33333333333333	5		5	12	65	3	1	4			5	4	5	5	6	5	5	5	5
R_1FKxmAJwmCozhWS	1	4.66666666666667	4.33333333333333	5		5	12	39	1	1	4			5	4	5	5	4	4	4	5	6
R_3I44NSJCDtGgmhX	0	4	3.66666666666667	3.66666666666667		5	12	57	3	1	1			4	4	4	4	4	3	4	4	3
R_Rfeims2JK8pqTMB	0	6	5.33333333333333	6.33333333333333		5	12	55	3	1	1			7	6	5	6	4	6	6	7	6
R_1Fqryj6ivYzfRCy	0	2	2	2		5	12	75	3	1	1			2	2	2	1	2	3	2	2	2
R_1n0jsM8TPNHERIT	0	4.33333333333333	4	4.33333333333333		5	12	54	3	1	1			5	4	4	4	4	4	4	4	5
R_56y0ESNI2NLHGfv	0	4.33333333333333	5	4.33333333333333		5	12	53	3	2	1			5	4	4	6	5	4	5	4	4
R_10pBz8R7lBbv5Zu	0	5	4.33333333333333	5		5	12	49	3	1	1			6	5	4	4	4	5	5	5	5
R_bdyuBodpAGKp5F7	0	6	5.66666666666667	5		5	12	64	3	1	1			6	6	6	6	5	6	4	6	5
R_3qF2443WxUVCCKW	0	7	7	6		5	12	69	3	1	1			7	7	7	7	7	7	7	4	7
R_1k02zU5aiv1O5r1	0	7	7	7		5	12	52	3	2	1			7	7	7	7	7	7	7	7	7
R_1i1VQTvXOrvG1j2	0	3.66666666666667	4.33333333333333	3		5	12	53	2	1	1			6	1	4	5	4	4	3	3	3
R_pMibGnoht5cq1Cp	0	4.33333333333333	5	5		5	12	43	2	1	1			5	4	4	5	4	6	5	5	5
R_3qWjmS8cqE73REx	0	4.66666666666667	4.66666666666667	3.33333333333333		5	12	31	1	1	1			6	4	4	5	5	4	4	3	3
R_3HCCeaBVbLIt9X0	0	4.66666666666667	4.33333333333333	4.33333333333333		5	12	37	1	1	1			6	4	4	4	4	5	5	5	3
R_0JS8cS5io1IfW5r	0	3.66666666666667	2.66666666666667	4		5	12	33	1	1	1			5	3	3	2	2	4	4	5	3
R_277H8shScuq2o17	0	5.33333333333333	6	5.66666666666667		5	12	43	1	2	1			6	5	5	6	6	6	6	6	5
R_12nbsPPiOgBHk4V	0	3	2.66666666666667	4		5	12	45	1	1	4			4	3	2	2	2	4	3	4	5
R_1fjEGfMPYzkTePy	0	7	7	7		5	12	37	1	1	4			7	7	7	7	7	7	7	7	7
R_cZPPekvCXIMHhdf	1	3	2.33333333333333	4		5	13		3	2	4	5	1	3	3	3	2	2	3	4	3	5
R_115yxiNyMY08lql	0	5	4	4.66666666666667		5	13	31	1			3	1	7	4	4	4	4	4	5	5	4
R_3rOsMvQDnLB981y	0	5	4.66666666666667	4.33333333333333		5	13	63	3	2	1	4	2	5	5	5	5	5	4	4	4	5
R_32SlN6fxMCtDHnF	0	4	4	4		5	13	35	1	2	1	4	1	4	4	4	4	4	4	4	4	4
R_AMsDrvuYUR31I4N	0	4.33333333333333	4	4.66666666666667		5	13	30	1	1	1	4	4	5	4	4	4	4	4	4	5	5
R_2uKiFP0TPb1wJGN	1	5.33333333333333	5	5.33333333333333		5	14	70	3	1	1	1	1	6	5	5	6	4	5	5	6	5
R_2sYBFDOUFJ3SneW	1	5.33333333333333	5.33333333333333	6		5	14	59	3	1	1	3	2	5	6	5	6	5	5	6	6	6
R_8qOUWOWwOoP7LBT	1	5.66666666666667	5.66666666666667	5.66666666666667		5	14	55	3	1	1	1	1	6	6	5	6	5	6	6	6	5
R_3nMfWHKOOStr47Q	1	6.33333333333333	6	5.66666666666667		5	14	50	3	1	1	1	1	7	6	6	7	4	7	7	6	4
R_23TrJlIUD8pj1sq	1	6.66666666666667	6.66666666666667	6.66666666666667		5	14	55	3	2	1	2	1	7	6	7	7	6	7	6	7	7
R_1N99QZUT6v2lfmI	1	5.66666666666667	5.33333333333333	6		5	14	49	3	1	1	4	1	7	4	6	7	4	5	5	6	7
R_2xWucBb1zcZc4V4	1	6	6	6.33333333333333		5	14	71	3	1	1	2	4	6	6	6	7	5	6	6	7	6
R_3R9LEvg3XLU4fII	1	3.66666666666667	3	3.33333333333333		5	14	40	2	1	1	3	1	4	4	3	3	3	3	4	3	3
R_AmQJtWmmn24Z2XT	1	6	4	5		5	14	62	2	1	1	1	1	6	6	6	4	4	4	5	5	5
R_12EUzCyyvwIxAUe	1	5.33333333333333	6	5.66666666666667		5	14	57	2	1	1	3	1	6	5	5	7	5	6	5	7	5
R_pDJjQkQl38O9AYN	1	7	7	6.66666666666667		5	14	49	2	2	1	1	1	7	7	7	7	7	7	7	7	6
R_2fxj9EPDYFRBvJn	1	6	6	6		5	14	41	1	2	1	3	1	6	6	6	6	6	6	6	6	6
R_9Z8F45SgYcw7VC1	1	7	6.33333333333333	7		5	14	34	1	2	1	2	2	7	7	7	7	6	6	7	7	7
R_3lAHvzyFoadnN8T	1	5	5	4.33333333333333		5	14	37	1	2	1	1	1	6	4	5	5	4	6	4	4	5
R_3L1EthvtT43gqui	1	4.33333333333333	4.66666666666667	3.66666666666667		5	14	75	3	1	1	1	1	6	3	4	6	3	5	4	4	3
R_3nV14BUFqg5sIde	1	2.66666666666667	2	3		5	14	48	2	1	4	3	3	3	3	2	2	1	3	3	4	2
R_3iUBiBETcS3GALk	1	3.33333333333333	3	4.33333333333333		5	14	44	1	2	4	2	2	4	3	3	3	2	4	3	4	6
R_33En2A9X3MZZHUW	1	6.33333333333333	6	6.66666666666667		5	14	35	1	1	4	3	1	6	6	7	6	6	6	6	7	7
R_1jpkoA9iVgHlo4v	0	4.33333333333333	5	4		5	14	50	3			1	1	5	4	4	5	4	6	4	4	4
R_3O0Q07K2wCsPIYv	0	5	5	5.33333333333333		5	14	45	2	1		3	3	6	4	5	5	5	5	5	6	5
R_1QhnwFBnVADAxGb	0	5.66666666666667	5.66666666666667	5		5	14	60	3	1	1	3	3	6	5	6	6	6	5	4	5	6
R_PSuIlrUTx5xWMlH	0	6.33333333333333	5	5		5	14	60	3	1	1	3	1	7	6	6	6	4	5	5	6	4
R_sgNtr0Mu38GTF0l	0	5.33333333333333	3.66666666666667	4		5	14	31	1	2	1	3	1	6	5	5	3	3	5	4	4	4
R_10YtjJgHxeE4wwU	0	6.33333333333333	6.33333333333333	6.33333333333333		5	14	35	1	1	1	1	1	7	6	6	7	6	6	7	6	6
R_1IMZE0IionQmPl4	0	3.33333333333333	3.33333333333333	3.66666666666667		5	14	36	1	2	1	1	1	3	4	3	3	3	4	3	4	4
R_25YFezI2CzjGgYo	0	5	4	4		5	14	42	1	2	1	2	1	6	5	4	2	4	6	4	4	4
R_3OvOGJbOEYcMEx3	0	5.33333333333333	5.33333333333333	5.33333333333333		5	14	36	1	1	1	1	1	6	5	5	6	5	5	6	5	5
R_20NlGL5I3WCPYoX	0	4.33333333333333	4	4		5	14	60	3	2	2	3	1	5	4	4	4	4	4	4	4	4
R_2SitGkCdDJ9UcXE	0	5.66666666666667	5	5.66666666666667		5	14	52	3	2	4	2	1	7	5	5	6	4	5	6	6	5
R_3011Xx3XoI10LbU	0	5.66666666666667	4.66666666666667	5.33333333333333		5	14	48	2	2	4	2	1	7	5	5	5	4	5	5	6	5
R_qwpDYnz8NpvBjtD	0	5	5.66666666666667	5		5	14	42	2	1	4	1	1	5	4	6	6	5	6	5	5	5
R_2U2T3KxDyga8Aun	0	3.66666666666667	3.66666666666667	4.33333333333333		5	14	42	1	1	4	3	3	4	4	3	4	3	4	4	4	5
